# Supplementary material for: Endophytes Alleviate Drought-Derived Oxidative Damage in Achnatherum inebrians Plants Through Increasing Antioxidants and Regulating Host Stress Responses
Source: Microb Ecol. 2024 May 17;87(1):73. doi: 10.1007/s00248-024-02391-2 (PMC11101377; doi:10.1007/s00248-024-02391-2)
Supplement: Supplementary file 1 — Supplementary file1 Table S1: Gene expression comparisons in leaf blades of three-month-old Achnatherum inebrians plants infected (EI) with or free (EF) of Epichloë gansuensis endophytes under 15%, 30%, and 60% soil moisture conditions. Table S2:Genes associated with peroxidase, ascorbic acid, carotenoid, glutathione, and proline pathways based on KEGG in leaf blades of three-month-old Achnatherum inebrians plants infected (EI) with or free (EF) of Epichloë gansuensis endophytes under 15%, 30%, and 60% soil moisture conditions. Table S3:Genes associated with malondialdehyde, catalase, and superoxide dismutase in leaf blades of three-month-old Achnatherum inebrians plants infected (EI) with or free (EF) of Epichloë gansuensis endophytes under 15%, 30%, and 60% soil moisture conditions. (XLSX 11809 KB) [file 248_2024_2391_MOESM1_ESM.xlsx]

## Sheet: Table S1
Gene ID	T01_count (EI-15%)	T01_FPKM (EI-15%)	T02_count (EI-15%)	T02_FPKM (EI-15%)	T03_count (EI-15%)	T03_FPKM (EI-15%)	T04_count (EF-15%)	T04_FPKM (EF-15%)	T05_count (EF-15%)	T05_FPKM (EF-15%)	T19_count (EF-15%)	T19_FPKM (EF-15%)	T07_count (EI-30%)	T07_FPKM (EI-30%)	T08_count (EI-30%)	T08_FPKM (EI-30%)	T09_count (EI-30%)	T09_FPKM (EI-30%)	T11_count (EF-30%)	T11_FPKM (EF-30%)	T12_count (EF-30%)	T12_FPKM (EF-30%)	T20_count (EF-30%)	T20_FPKM (EF-30%)	T13_count (EI-60%)	T13_FPKM (EI-60%)	T14_count (EI-60%)	T14_FPKM (EI-60%)	T15_count (EI-60%)	T15_FPKM (EI-60%)	T16_count (EF-60%)	T16_FPKM (EF-60%)	T17_count (EF-60%)	T17_FPKM (EF-60%)	T21_count (EF-60%)	T21_FPKM (EF-60%)	T01_T02_T03_vs_T20_T11_T12 (EI-15% vs. EF-30%) edgeR_FDR	T01_T02_T03_vs_T20_T11_T12 (EI-15% vs. EF-30%) edgeR_log2FC	T01_T02_T03_vs_T20_T11_T12 (EI-15% vs. EF-30%) edgeR_(FDR_0.05_FC_1.5)_regulated	T04_T05_T19_vs_T20_T11_T12 (EF-15% vs. EF-30%) edgeR_FDR	T04_T05_T19_vs_T20_T11_T12 (EF-15% vs. EF-30%) edgeR_log2FC	T04_T05_T19_vs_T20_T11_T12 (EF-15% vs. EF-30%) edgeR_(FDR_0.05_FC_1.5)_regulated	T07_T08_T09_vs_T20_T11_T12 (EI-30% vs. EF-30%) edgeR_FDR	T07_T08_T09_vs_T20_T11_T12 (EI-30% vs. EF-30%) edgeR_log2FC	T07_T08_T09_vs_T20_T11_T12 (EI-30% vs. EF-30%) edgeR_(FDR_0.05_FC_1.5)_regulated	T13_T14_T15_vs_T20_T11_T12 (EI-60% vs. EF-30%) edgeR_FDR	T13_T14_T15_vs_T20_T11_T12 (EI-60% vs. EF-30%) edgeR_log2FC	T13_T14_T15_vs_T20_T11_T12 (EI-60% vs. EF-30%) edgeR_(FDR_0.05_FC_1.5)_regulated	T16_T17_T21_vs_T20_T11_T12 (EF-60% vs. EF-30%) edgeR_FDR
c50354.graph_c0	27	1.36	21	1.17	17	0.99	23	0.89	27	1.44	47	1	31	1.83	35	1.53	20	0.75	23	1.72	34	1.29	31	1.37	22	1	40	1.58	23	0.96	33	1.17	16	0.61	28	0.64	0.962364	-0.12327	normal	1	-0.181554	normal	0.941936	0.0758284	normal	0.933233	0.206829	normal	0.807055
c59715.graph_c0	151	3.87	109	3.14	116	3.21	164	4.06	228	4.49	345	5.01	183	5.62	174	4.81	156	4	161	5.49	190	5.27	211	4.1	126	3.3	108	4.28	112	3.04	263	7.16	150	6.61	331	6.41	0.720459	-0.272052	normal	1	0.0649384	normal	0.975268	-0.0205483	normal	0.496728	-0.457803	normal	0.649469
c60598.graph_c0	459	14.93	512	18.85	754	24.22	728	18.45	692	19.23	966	18.26	605	19.6	652	19.22	623	18.72	522	18.12	673	19.93	738	18.92	556	16.06	488	15.59	586	18.98	732	21.38	605	20.55	972	19.97	0.860744	0.139997	normal	1	0.0294989	normal	0.802018	0.0749118	normal	1	0.00648168	normal	0.723908
c58593.graph_c1	131	5.77	79	4.53	64	2.57	109	3.56	169	8.05	233	7.88	125	5.23	54	2.07	107	4.81	145	9.3	133	4.89	197	7.5	107	4.07	68	2.65	37	1.47	103	5.09	97	3.98	172	5.4	0.522135	-0.47836	normal	1	-0.214448	normal	0.168294	-0.608147	normal	0.12874	-0.947981	normal	0.281422
c49744.graph_c0	109	15.19	97	14.81	164	22.01	204	21.79	138	15.81	205	16.47	180	24.37	205	25.63	141	18	110	15.93	137	17.2	195	20.74	139	16.72	180	24.16	119	16	158	18.73	161	22.07	170	14.82	0.974366	0.05966	normal	1	0.0746014	normal	0.276349	0.376591	normal	0.844173	0.254333	normal	0.930256
c56478.graph_c0	215	10.53	228	11.9	355	16.36	341	12.61	412	17.04	562	15.67	294	13.65	311	12.78	342	15.63	301	14.48	392	18.54	389	15.16	307	12.57	310	14.74	277	12.56	361	15.73	295	14.58	489	14.7	0.877871	-0.142247	normal	1	-0.0194724	normal	0.82532	-0.081603	normal	0.994248	-0.030969	normal	0.958283
c49216.graph_c0	51	6.88	85	11.97	121	16.69	57	5.83	184	19.47	193	13.33	71	11.01	32	3.51	47	5.44	52	7.99	89	9.96	56	7.23	40	3.97	39	3.44	97	10.61	122	14.39	94	12.79	147	14.6	0.392361	0.672653	normal	0.584436	0.792544	normal	0.699125	-0.2833	normal	0.983415	0.100882	normal	0.10866
c56185.graph_c0	221	12.57	168	8.94	166	7.76	292	12.39	355	16.69	531	16.76	257	12.39	216	9.57	205	9.6	253	14.55	214	9.27	338	14.42	220	11.36	235	13.42	613	48.13	260	11.15	244	11.81	397	12.47	0.78648	-0.22539	normal	0.982513	0.236881	normal	0.744489	-0.134146	normal	0.416932	0.687132	normal	0.974489
c46680.graph_c0	2134	204.12	2400	250.84	3013	274.71	3559	261.9	2522	198.74	3539	192.72	2965	276.3	3062	265.67	2973	254.6	2217	221.06	2990	254.72	3118	226.71	2557	211.07	2780	256.4	2973	268.53	3391	276.61	2809	266.81	4733	277.71	0.803954	0.167122	normal	1	-0.0328081	normal	0.294708	0.227946	normal	0.785188	0.256216	normal	0.333847
c54153.graph_c0	92	32.97	73	29.21	49	16.42	195	52.5	67	19.38	125	27.38	5	1.72	11	3.48	6	1.88	29	10.83	140	46.57	37	10.57	28	8.02	53	18.16	45	15.51	17	5.21	43	14.96	25	5.86	0.858635	0.370628	normal	0.932798	0.711033	normal	1.02537e-05	-3.10238	down	0.855428	-0.435333	normal	0.208855
c61669.graph_c0	1159	29.96	1396	42.25	1829	61.84	1079	28.76	2415	49.04	3540	48.24	1506	45.37	1288	39.15	1136	30.2	1669	47.1	2063	49.97	2195	43.48	1300	30.82	1044	33.48	2904	77.46	1973	41.85	1741	55.8	2864	44.28	0.870035	-0.132304	normal	1	-0.115421	normal	0.0146586	-0.480738	normal	0.972761	0.0967798	normal	0.974233
c33218.graph_c0	254	15.22	279	17.65	160	8.97	331	14.98	119	5.82	199	6.54	303	17.26	346	18.02	278	14.03	288	17.47	284	14.76	441	19.29	263	14.08	330	19.58	174	9.75	278	13.35	162	9.34	405	14.29	0.827626	-0.211999	normal	0.441473	-0.822478	normal	0.993754	-0.00901389	normal	0.925318	-0.148927	normal	0.320826
c52386.graph_c0	350	15.62	313	18.17	437	17.83	1054	34.28	805	26.9	1066	26.24	427	19.84	558	20.62	432	17.67	838	34.24	1008	35.06	1164	35.36	377	14.87	391	16.93	425	18.52	860	30.83	946	36.49	1278	31.76	1.44411e-08	-1.14696	down	0.935445	-0.285305	normal	5.72832e-10	-0.975903	down	0.000590863	-1.07959	down	0.915896
c55306.graph_c0	172	18.36	59	6.88	67	6.81	11	0.9	89	7.81	145	8.84	12	1.24	19	1.82	170	16.14	29	3.22	47	4.47	41	3.32	48	4.43	29	2.97	15	1.52	32	2.9	44	4.63	46	3.01	0.00257833	1.65334	up	0.965447	0.641957	normal	0.453952	0.910279	normal	0.97021	-0.128386	normal	1
c52174.graph_c0	139	3.47	105	2.82	81	1.95	151	2.98	147	3.03	222	3.08	142	3.4	151	3.43	183	4.14	120	3.2	133	2.97	192	3.59	123	2.69	176	4.23	224	5.34	170	3.62	165	4.14	244	3.64	0.930021	-0.125202	normal	1	-0.0556343	normal	0.583874	0.221267	normal	0.521163	0.51369	normal	0.616538
c58694.graph_c0	39	2.87	31	2.6	36	3.03	24	1.84	40	2.25	57	2.02	51	4.11	57	4.12	36	2.5	34	2.72	42	3.17	37	1.9	45	2.62	37	2.72	39	2.91	38	2.6	21	1.55	40	1.74	0.905058	0.204484	normal	1	-0.236954	normal	0.399719	0.448501	normal	0.829965	0.329045	normal	0.743126
c54469.graph_c0	83	4.02	98	5.33	110	5.66	176	6.81	210	8.43	364	10.45	69	3.45	78	3.55	91	4.53	142	7.71	204	8.5	192	6.94	101	4.9	66	3.79	132	6.99	130	5.36	112	6.52	195	6.3	0.203294	-0.57691	normal	1	0.149662	normal	6.14549e-05	-1.06241	down	0.424183	-0.594209	normal	0.335264
c44753.graph_c1	482	48.01	389	42.32	389	36.89	700	53.53	348	28.51	575	32.7	443	42.69	540	48.41	476	42.17	550	57.04	598	53.03	820	61.89	808	69.54	748	71.49	469	44.24	467	39.54	440	43.24	744	45.26	0.419555	-0.324555	normal	0.707521	-0.496972	normal	0.13986	-0.31444	normal	0.728607	0.281585	normal	0.150803
c57987.graph_c0	168	5.18	146	4.89	187	5.51	128	3.08	211	5.38	343	5.93	240	7.18	254	7.09	237	6.53	227	7.32	292	8.01	266	6.19	288	7.68	199	5.92	280	8.14	279	7.34	189	5.81	436	8.1	0.498783	-0.351165	normal	0.476677	-0.559481	normal	1	0.00119107	normal	0.864339	0.200982	normal	0.97608
c49777.graph_c0	240	15.78	208	10.51	263	12.76	365	13.1	300	11.96	466	12.53	307	14.37	326	13.72	306	16.14	195	10.64	281	11.57	307	10.72	253	10.67	216	9.64	190	8.33	311	12.26	202	14.26	471	13.15	0.81251	0.17582	normal	0.974107	0.262727	normal	0.102091	0.38271	normal	1	0.000387158	normal	0.762404
c40774.graph_c0	3671	429.37	1252	160.23	1134	126.09	1678	150.23	3147	302.75	4520	302.89	405	45.8	600	63.07	2540	264.01	1215	147.73	325	33.91	1604	142.59	5407	546.17	3416	383.22	503	55.77	330	32.9	3326	383.33	532	38.19	0.111266	1.25392	normal	0.143818	1.22311	normal	0.815296	0.294182	normal	0.0805421	1.75323	normal	0.80364
c61219.graph_c0	306	10.04	231	8.23	211	6.44	165	4.03	412	10.74	572	10.09	325	10.02	266	7.81	278	8.19	309	9.99	307	9.15	468	10.75	391	11.09	242	7.39	248	7.74	344	8.95	241	8.04	484	9.56	0.785268	-0.213385	normal	0.995344	-0.265358	normal	0.547692	-0.195964	normal	0.978715	-0.0638279	normal	0.788083
c62275.graph_c0	664	8.82	550	7.57	646	8.27	572	5.58	1171	12.82	1812	13.38	762	9.56	805	9.46	752	8.78	827	10.96	846	9.55	1106	10.67	1027	12.16	846	11.24	903	11.61	866	9.42	670	8.6	1169	8.95	0.520192	-0.272357	normal	1	-0.00699074	normal	0.547572	-0.14965	normal	0.776792	0.239701	normal	0.65441
c61335.graph_c4	494	38.68	315	24.59	195	14.71	969	52.15	1070	74.23	1708	84.5	206	15.32	258	18.88	226	15.35	805	63.32	934	62.9	1290	82.36	535	33.34	209	15.79	372	26.06	315	22.31	467	35.77	537	28.62	0.000228984	-1.25987	down	1	0.00753462	normal	2.75549e-35	-2.01118	down	0.00232892	-1.20545	down	2.79706e-08
c57937.graph_c1	380	21.49	322	19.81	388	20.99	488	21.29	407	18.92	680	21.66	479	26.25	517	26.39	421	21.27	327	19.22	481	24.08	489	20.78	368	18.04	373	20.3	313	16.76	496	23.84	427	23.94	598	20.39	0.95421	0.0622276	normal	1	-0.00217024	normal	0.334815	0.244702	normal	0.986047	-0.0467107	normal	0.790816
c59843.graph_c1	12	2.58	34	8.07	27	5.47	13	2.12	29	5.13	36	4.56	12	2.49	23	4.42	7	1.33	20	4.47	26	5.06	28	4.66	10	1.85	7	1.44	32	6.57	49	8.98	17	3.58	62	8.42	0.881808	0.300174	normal	1	-0.245327	normal	0.309486	-0.706596	normal	0.915336	-0.314977	normal	0.470428
c52183.graph_c0	19	1.69	27	2.06	38	2.4	33	1.47	43	2.47	85	3.48	44	3.52	57	3.28	26	1.26	40	3.47	28	1.42	38	1.74	53	3.11	51	3.25	40	2.71	29	1.97	75	4.11	47	2.08	0.999609	-0.0519144	normal	1	0.230755	normal	0.625185	0.346217	normal	0.489138	0.659203	normal	0.693536
c57049.graph_c2	308	7.17	348	8.23	314	6.61	391	6.6	378	6.75	521	6.34	377	8.03	418	8.3	328	6.41	324	8.21	331	6.36	381	6.18	250	4.74	261	5.48	164	3.37	418	7.74	326	7.07	675	8.77	0.740874	0.210848	normal	1	0.0286614	normal	0.430929	0.218022	normal	0.570417	-0.388225	normal	0.415126
c31157.graph_c0	369	13.27	323	12.65	489	16.83	696	19.27	532	15.83	839	16.88	541	18.81	662	21.37	435	13.91	481	17.96	482	15.3	737	19.75	491	15.17	533	18.24	386	13.17	447	13.55	497	17.75	784	16.9	0.729949	-0.215174	normal	1	0.0203871	normal	0.877797	0.063533	normal	1	-0.0166458	normal	0.886937
c60596.graph_c0	296	10.54	566	22.25	472	16.16	842	23.73	507	15.07	925	18.78	283	9.77	253	8.1	206	6.56	400	15.05	716	22.9	598	16.2	294	9.19	370	12.81	748	25.82	322	9.75	314	11.3	630	13.53	0.988193	-0.0353592	normal	1	0.151106	normal	6.61781e-07	-1.08852	down	1	0.00803734	normal	0.0511811
c50443.graph_c0	3056	155.8	3631	201.18	5375	262.22	3893	153.06	7463	312.36	12861	368.78	3150	155.61	3837	176.55	3063	139.44	5049	267.21	3347	151.01	8128	310.87	2471	109.08	3092	151.3	7628	365.9	4978	215.04	4658	235.22	8130	249.48	0.910497	-0.137635	normal	1	0.192518	normal	0.0467084	-0.593331	down	1	-0.0264265	normal	0.999068
c50748.graph_c0	76	4.78	78	5.92	84	5.92	95	6.45	109	6.38	153	5.28	94	5.37	52	2.85	97	6.72	73	4.33	91	5.11	107	5.15	93	5.43	73	4.03	87	5.67	69	2.81	81	6.07	76	2.36	0.922617	0.127313	normal	1	0.105049	normal	0.975107	-0.0319356	normal	0.935746	0.149307	normal	0.691638
c57511.graph_c0	37	1.04	44	1.38	25	0.68	13	0.28	72	1.67	54	0.85	33	0.91	30	0.77	50	1.31	31	0.91	54	1.34	33	0.7	61	1.49	28	0.76	15	0.42	48	1.15	38	1.09	45	0.78	0.947505	0.156404	normal	1	-0.0898718	normal	0.984506	0.0431757	normal	1	0.00880759	normal	0.983849
c56407.graph_c0	232	7.22	251	7.74	334	11.48	306	6.62	437	10.79	613	9.69	343	9.94	266	6.02	312	10.2	275	9.16	353	9.17	359	8.75	267	5.84	246	5.98	329	10.13	423	13.29	346	8.93	620	12.96	0.988111	0.0295173	normal	1	0.139281	normal	0.983105	0.0142361	normal	0.998956	0.0231859	normal	0.222208
c54163.graph_c1	815	51.68	1046	72.22	1760	106.56	1096	53.48	1484	77.36	2040	73.01	898	55.08	1065	60.88	1027	58.03	943	62.18	1304	73.23	1204	57.47	912	50	982	59.75	1055	63.22	1189	63.97	1088	68.22	1477	56.55	0.546061	0.361741	normal	1	0.107403	normal	0.747261	-0.0990764	normal	0.996988	0.0253569	normal	0.984533
c53226.graph_c2	135	5.3	160	11.34	182	12.82	210	7.41	200	12.72	313	14.14	199	7.67	234	11.6	178	7.95	177	9.83	256	13.43	284	11.2	164	5.12	152	9.88	165	12.09	187	7.08	186	9.57	256	7.11	0.701489	-0.268113	normal	0.974107	-0.271082	normal	0.792187	-0.110782	normal	0.70943	-0.316211	normal	0.57437
c41399.graph_c0	180	36.82	201	45.32	335	64.61	396	61.55	204	34.42	234	28.17	242	47.73	346	63.24	273	49.5	211	44.85	281	51.89	259	41.06	253	44.61	314	61.6	230	45.03	200	34.85	270	54.14	227	29.24	0.802857	0.222541	normal	1	-0.0403424	normal	0.306584	0.299888	normal	0.671893	0.330853	normal	0.859103
c53523.graph_c0	220	10.52	214	10.25	396	17.72	284	11.11	328	12.12	498	13.34	272	13.66	355	15.9	262	12.68	230	11.43	419	19	310	11.35	210	9.89	230	11.14	235	11.63	329	14.78	258	13.39	424	14.08	0.957965	0.0853814	normal	1	-0.0974377	normal	1	-0.00087735	normal	0.815862	-0.251075	normal	0.97191
c51186.graph_c0	15	1.01	18	1	21	1.64	12	0.36	33	1.63	30	0.84	20	1.03	26	1.1	20	1.47	16	1.09	17	0.59	33	1.46	26	1.28	16	0.59	14	1.14	21	1.24	16	1.69	32	1.86	1	0.0405668	normal	1	-0.0952677	normal	0.905322	0.128346	normal	1	0.0138805	normal	0.987173
c54854.graph_c0	85	12.33	45	7.16	35	4.82	25	2.77	165	19.69	282	23.63	43	6.03	25	3.25	55	7.08	69	10.4	77	10.01	108	11.98	72	9.02	41	5.7	44	6.06	140	17.28	38	5.42	205	18.41	0.830503	-0.297891	normal	0.994221	0.473859	normal	0.0308385	-0.915051	down	0.656394	-0.456548	normal	0.69803
c52351.graph_c0	1316	38.09	1552	48.17	2495	68.19	1306	28.89	2144	51.19	2985	48.1	1722	47.52	1581	40.73	1248	32.1	1181	35.52	1540	39.02	1487	32.11	1071	26.5	1042	28.64	1895	51.95	2209	54.35	1507	43.35	2985	51.81	0.0564613	0.642815	normal	0.935445	0.279167	normal	0.408443	0.220761	normal	0.894468	0.192768	normal	0.0149238
c55292.graph_c1	535	23.62	620	26.09	708	26.85	599	18.5	759	28.01	1061	26.67	707	28.6	754	26.97	525	20.22	524	21.31	604	22.73	703	22.09	554	19.72	527	19.67	591	22.23	615	22.73	580	23.71	882	23.18	0.378154	0.33345	normal	1	0.0953761	normal	0.378323	0.226759	normal	0.925318	0.119006	normal	0.907869
c48263.graph_c0	25	3.24	54	6.48	48	4.56	48	3.76	47	2.6	62	3.34	43	4.41	27	2.79	67	6.3	36	4.26	60	5.8	41	3.79	47	5.69	44	4.47	38	3.19	33	3.04	33	2.77	38	2.68	0.914509	0.197663	normal	1	-0.0886966	normal	0.911215	0.112276	normal	0.954085	0.148123	normal	0.548104
c48945.graph_c1	1539	133.46	1666	157.06	1854	152.25	2220	148.4	1771	126.05	2406	118.11	1963	164.61	2010	157.86	1918	149.02	1698	153.47	2058	158.91	2074	135.91	1981	148.97	2005	168.38	1511	124.45	1913	141.23	1541	131.83	2470	130.13	0.905058	0.0977222	normal	1	-0.126801	normal	0.655484	0.120696	normal	0.908286	0.150959	normal	0.832057
c58415.graph_c1	390	38.82	271	33.89	215	27.11	231	16.61	404	25.29	564	23.68	331	39.07	313	36.72	381	34.69	287	22.28	264	14.44	350	19.86	353	28.93	273	32.31	244	25.16	384	31.16	236	26.95	515	28.36	0.731222	0.267948	normal	1	0.0718565	normal	0.294357	0.294047	normal	0.884445	0.175994	normal	0.751692
c55942.graph_c0	158	5.46	144	5.26	209	6.56	187	5.01	199	6.3	317	6.46	227	7.19	245	7.52	214	6.19	181	6.85	217	6.29	233	5.99	193	5.27	188	5.72	173	5.41	214	6.6	178	5.8	277	5.72	1	-0.00502584	normal	1	-0.154361	normal	0.456283	0.229286	normal	0.983381	0.0551244	normal	0.978343
c53957.graph_c0	2718	78.82	2536	80.2	2172	61.03	2592	58.46	2524	59.97	3557	57.62	2770	78.69	2885	76.09	3499	91.12	2830	85.86	3389	87.17	3720	80.88	4193	105.29	3630	101.77	3297	90.67	2907	71.34	2138	61.96	4016	69.37	0.89845	-0.106206	normal	0.412248	-0.479079	normal	0.993662	-0.00628032	normal	0.526623	0.400317	normal	0.345637
c42457.graph_c0	136	18.9	119	18.1	109	14.6	372	39.47	133	15.09	205	16.25	206	27.74	166	20.36	162	20.01	175	24.85	203	24.83	234	24.77	132	15.7	100	13.1	218	28.59	410	48.11	246	33.49	579	49.58	0.38906	-0.436573	normal	1	0.0351534	normal	0.86164	-0.0825631	normal	0.919064	-0.182722	normal	0.00117571
c62343.graph_c1	596	8.71	493	8.03	531	7.38	458	5.13	1021	12.22	1461	12.02	705	9.92	587	7.74	710	9.23	670	10.23	814	10.42	839	9.17	679	8.55	464	6.48	511	7.2	825	10.44	584	8.41	1069	9.25	0.67637	-0.215536	normal	1	-0.0214302	normal	0.735223	-0.103515	normal	0.731072	-0.260319	normal	0.951749
c46510.graph_c0	21	3.33	31	5.4	24	3.6	23	2.78	34	4.44	48	4.41	22	3.37	9	1.28	19	2.67	19	3.13	19	2.7	44	5.35	10	1.37	3	0.46	16	2.41	66	8.91	44	6.86	62	6.11	0.895603	0.238731	normal	1	0.0708798	normal	0.478727	-0.558994	normal	0.297398	-1.20527	normal	0.0789517
c50850.graph_c0	48	2.67	34	1.82	20	0.76	29	0.83	79	3.78	83	2.24	35	1.77	35	1.68	53	2.23	49	2.29	40	1.67	61	2.18	62	2.79	37	1.25	20	1.09	46	1.75	34	1.77	57	1.81	0.890828	-0.241156	normal	1	0.0211214	normal	0.824578	-0.174982	normal	0.970654	-0.126336	normal	0.798245
c62629.graph_c0	40	3.73	40	4.07	56	4.97	88	6.3	56	4.29	75	3.98	67	6.04	62	5.2	41	3.4	38	3.68	51	4.23	59	4.23	35	2.82	36	3.22	39	3.44	30	2.38	49	4.51	47	2.67	0.896244	0.188985	normal	0.995344	0.337364	normal	0.570404	0.317558	normal	0.943015	-0.168654	normal	0.779818
c50553.graph_c0	536	40.03	572	46.86	887	65.36	785	44.08	943	59.1	1385	60.11	682	50.65	819	57.06	719	47.55	646	51.41	785	51.26	846	49.56	539	35.35	602	44.37	585	41.77	786	51.67	623	47.07	1038	48.91	0.907469	0.106588	normal	1	0.141107	normal	0.813953	0.0719574	normal	0.89591	-0.148013	normal	0.983849
c55407.graph_c0	161	25.7	146	25.37	61	9.21	298	36.39	120	15.53	204	18.49	235	36.17	241	34.37	191	26.75	179	29.69	262	37.15	303	36.66	81	11.02	130	19.47	96	14.5	438	59.27	318	49.82	621	61.7	0.302323	-0.670547	normal	0.935279	-0.449143	normal	0.951889	-0.0329886	normal	0.0352349	-1.00132	down	0.00130546
c48578.graph_c0	467	24.97	312	18.24	434	22.24	515	21.16	400	17.63	700	20.99	234	12.09	327	15.82	408	19.45	316	17.61	360	17.05	450	17.97	359	16.5	327	16.78	213	10.74	291	13.17	251	13.27	421	13.53	0.259033	0.413873	normal	0.975961	0.236045	normal	0.820879	-0.100689	normal	0.962774	-0.0870972	normal	0.277241
c59582.graph_c0	770	18.56	745	20.56	698	16.97	772	15.83	1082	19.83	1380	16.13	869	22.13	1063	26.75	877	19.62	843	20.52	1018	22.15	1084	18.36	1006	20	809	20.31	694	16.08	934	18.27	705	18.72	1250	16.91	0.896231	-0.101845	normal	1	-0.170675	normal	0.914427	0.0383399	normal	1	0.000664204	normal	0.66879
c60560.graph_c2	4290	284.52	4415	318.82	5379	340.6	5761	294.02	9461	515.75	15282	572.46	3907	250.93	2995	179.22	3390	200.35	7035	484.94	10834	636.85	10848	541.71	6519	373.79	6274	399.45	31327	1962.82	6506	366.38	5813	381.13	10093	404.76	0.00508996	-0.712221	down	0.975961	-0.254826	normal	4.46368e-14	-1.35462	down	0.403704	0.927617	normal	0.0347961
c57272.graph_c1	125	7	111	6.67	275	11.83	185	7.76	184	7.01	319	8.11	119	5.79	107	5.64	108	5.91	95	4.85	166	8.6	168	6.27	186	8.12	183	10.1	105	5.77	205	8.57	143	7.45	281	9.43	0.440911	0.55411	normal	0.875587	0.384285	normal	0.586617	-0.232703	normal	0.66915	0.395539	normal	0.358041
c57405.graph_c0	1673	26.17	1453	26.49	1559	29.57	1190	19.15	2672	33.21	3727	32.14	1814	32.02	1917	33.44	1790	28.65	1975	33.07	2359	35.2	2587	31.5	2291	31.69	1499	26.39	1444	23.73	2051	27.51	1492	28.23	2720	24.88	0.574976	-0.255198	normal	0.998453	-0.222964	normal	0.320791	-0.216074	normal	0.885357	-0.177213	normal	0.327807
c46468.graph_c0	26	3.19	14	1.87	25	2.9	54	5.1	20	2.01	39	2.73	53	6.25	46	5.04	23	2.49	32	4.06	36	3.92	68	6.31	35	3.69	42	4.92	24	2.78	61	6.33	52	6.25	69	5.18	0.395577	-0.733266	normal	0.992209	-0.460611	normal	0.997268	-0.0185986	normal	0.954352	-0.157332	normal	0.688383
c56363.graph_c0	1765	46.67	1553	44.88	1481	39.9	1543	34.42	1879	44.25	2682	43.12	1842	50.3	1772	47.98	1657	41.77	1455	45.27	1729	45.79	1963	43.29	1760	42.89	1470	41.34	1502	40.53	1753	41.26	1336	39.14	2541	41.68	0.698164	0.212052	normal	1	-0.059333	normal	0.562454	0.147284	normal	0.929089	0.120586	normal	1
c58027.graph_c0	474	17.36	461	16.39	819	28.45	473	12.11	1290	39.2	1962	40.54	535	17.64	442	13.65	567	18.81	553	21.62	670	19.43	787	20.58	532	16.49	335	11.87	304	9.4	848	27.21	447	15.38	1343	28.06	0.919232	0.102593	normal	0.691645	0.515158	normal	0.28151	-0.260643	normal	0.233758	-0.550726	normal	0.680524
c56140.graph_c0	274	7.26	279	7.93	377	9.54	374	7.59	444	9.75	673	9.95	389	9.9	394	9.4	310	7.39	320	8.82	411	9.66	464	9.19	279	6.42	304	7.72	246	6.22	386	8.57	365	9.62	605	9.71	0.966403	-0.0529874	normal	1	0.0130409	normal	0.984125	-0.0128885	normal	0.733727	-0.274985	normal	0.931097
c58046.graph_c0	63	1.26	86	2.54	80	2.11	98	1.83	117	2.26	235	2.92	90	2.2	90	2.12	71	1.62	89	1.98	93	2.08	111	1.85	86	1.82	66	1.68	153	3.61	138	2.54	96	2.64	162	2.1	0.987636	-0.0459235	normal	0.998576	0.264295	normal	0.83635	-0.115719	normal	0.839028	0.31565	normal	0.607748
c58498.graph_c1	75	4.41	54	2.87	61	3.91	61	4.07	70	3.03	94	3.05	121	7.64	106	6.06	101	4.81	49	3.31	96	5.18	88	4.19	151	7.15	107	7.11	101	5.79	52	2.37	48	2.73	86	2.99	1	0.0280641	normal	0.992463	-0.326778	normal	0.0869347	0.619387	normal	0.128334	0.87108	normal	0.514369
c59163.graph_c0	266	11.91	194	8.59	268	10.15	121	4.48	142	5.96	191	5.13	147	6.41	162	6.8	194	8.16	105	5.25	104	3.96	160	5.73	228	7.9	153	6.36	134	4.96	211	8.26	77	3.42	280	7.6	3.92154e-06	1.29082	up	1	0.0133999	normal	0.0649297	0.567538	normal	0.193342	0.715429	normal	0.52042
c49572.graph_c0	32	1.56	36	1.88	34	1.59	28	1.06	34	1.36	56	1.55	41	1.95	54	2.43	31	1.38	39	2	56	2.37	37	1.34	49	2.05	36	1.72	35	1.6	32	1.34	53	2.6	52	1.54	0.975528	-0.0766099	normal	0.917729	-0.498296	normal	0.996128	0.0241175	normal	0.986912	0.0812043	normal	0.993268
c50002.graph_c0	1060	34.16	1313	45.99	1153	35.59	1563	39.01	1466	38.89	2310	41.76	1263	39.55	1706	49.95	964	27.82	1374	46.08	1815	51.74	2139	51.72	938	26.13	1289	40.07	2200	67.01	2177	59.65	1727	55.35	3229	62.52	0.590704	-0.26849	normal	0.901549	-0.279711	normal	0.244668	-0.322255	normal	1	0.0213614	normal	0.290391
c52604.graph_c0	1593	78.93	1123	66.44	1593	81.43	1502	64.73	1771	79.43	2927	87.16	1013	47.85	1376	63.63	1588	74.39	1428	86.14	1406	63.25	2253	92.59	1234	59.75	1326	61.99	1505	108.74	1081	44.91	998	54.3	1670	54.59	0.942453	0.0748608	normal	1	-0.0263929	normal	0.46478	-0.231568	normal	0.982787	-0.0559967	normal	0.0146247
c50118.graph_c1	84	3.35	45	1.95	41	1.57	68	2.11	47	1.54	51	1.14	41	1.58	34	1.23	48	1.74	22	0.91	57	2.01	51	1.52	65	2.26	40	1.53	51	1.92	22	0.74	22	0.87	46	1.1	0.416947	0.721445	normal	1	0.159172	normal	0.952127	0.0587859	normal	0.645931	0.523391	normal	0.41263
c59951.graph_c0	961	18.03	790	12.45	695	9.5	939	10.68	1483	23.97	2154	24.34	852	13.14	799	10.75	1013	14.34	1034	18.11	1007	15.66	1329	16.83	1012	15.28	780	10.91	1167	17.01	1234	19.08	821	12.88	1752	20.57	0.841942	-0.151142	normal	1	0.105798	normal	0.377894	-0.227432	normal	0.980125	0.0582673	normal	0.979571
c53768.graph_c1	739	57.47	715	58.75	1055	78.1	1198	69.99	967	59.4	1349	56.05	937	68.09	1197	81.93	855	59.77	780	62.65	938	62.64	963	58.44	833	55.92	811	61.14	680	50.24	917	59.49	816	58.85	1157	52.15	0.741015	0.199051	normal	1	0.124917	normal	0.273923	0.2591	normal	0.993099	0.031432	normal	1
c55552.graph_c0	4337	152.22	4180	152.23	4018	123.54	4054	106.11	5239	146.41	8792	164.04	3772	123.21	4143	123.57	6343	195.5	3486	123.72	3529	103.12	5554	139.41	4759	149.4	4949	161.6	7317	253.15	4512	129.42	3954	132.11	7319	146.02	0.452443	0.322683	normal	0.995344	0.202383	normal	0.341281	0.31052	normal	0.191269	0.713023	normal	0.60803
c51945.graph_c0	90	5.95	79	5.2	43	2.25	59	2.93	141	7.07	196	6.69	55	3.27	50	2.65	97	5.66	75	4.43	94	4.19	125	5.52	90	4.69	75	4.57	84	4.85	127	6.36	47	3.14	141	5.47	0.944606	-0.134324	normal	1	0.0911818	normal	0.427775	-0.410019	normal	1	0.0178007	normal	0.984533
c58392.graph_c0	18	0.54	35	1.13	13	0.37	47	1.11	52	2.64	77	2.34	27	0.81	26	0.73	29	0.77	44	1.4	27	0.71	38	0.85	34	0.88	18	0.52	12	0.34	31	0.79	14	0.41	42	0.75	0.808672	-0.417511	normal	0.995344	0.361628	normal	0.6358	-0.320497	normal	0.686346	-0.581234	normal	0.599988
c49023.graph_c0	2552	109.48	2823	131.41	3872	158.26	4051	133.54	3408	119.45	4950	118.27	4811	200.18	5022	195.14	3298	125.59	3046	135.12	3614	135.79	4309	137.91	3528	130.7	3588	147.82	3065	123.96	3197	115.35	3178	134.1	4432	113.58	0.95839	0.0601537	normal	1	-0.0874978	normal	0.111349	0.372532	normal	0.917533	0.141824	normal	0.786124
c57656.graph_c0	186	22.17	149	18.63	113	14.19	316	27.97	198	21.06	299	20.9	162	18.28	183	21.05	214	23.82	212	24.87	135	14.72	241	20.01	301	32.25	185	20.15	295	29.69	150	16.63	208	25.48	178	12.84	0.963061	-0.0877696	normal	1	0.210329	normal	0.976654	0.0273483	normal	0.31049	0.635521	normal	0.845128
c51616.graph_c1	1415	113.07	1532	134.6	2116	170.57	2316	147.82	1805	115.59	2599	117.36	1848	149.15	2019	151.26	1726	125.39	1464	119.74	1789	129.47	1920	115.22	1548	106.72	1406	107.67	1634	121.04	1981	135.45	1925	151.67	2710	134.21	0.593589	0.269752	normal	1	0.116246	normal	0.324996	0.221709	normal	0.969374	0.074842	normal	0.416578
c35890.graph_c1	0	0	2	0.54	0	0	11	2.03	13	2.61	34	4.93	0	0	1	0.22	0	0	15	3.81	43	9.54	20	3.81	0	0	0	0	2	0.47	31	6.46	13	3.1	46	7.16	5.16713e-07	-4.75496	down	0.777665	-0.79208	normal	8.26385e-10	-5.73938	down	3.52384e-06	-4.80973	down	1
c55687.graph_c0	35	3.63	23	2.48	16	1.69	4	0.28	15	1.27	17	0.95	41	4.96	32	2.95	33	2.85	2	0.24	11	0.81	5	0.42	10	0.94	19	2.19	17	2.04	13	1.03	15	1.75	16	0.88	0.000692677	2.33741	up	--	--	--	3.94985e-07	2.65288	up	--	--	--	--
c58482.graph_c1	1319	68.84	1011	57.54	1245	64.17	1222	54.29	1118	45.07	1674	47.86	1210	60.89	1328	64.16	1516	71.02	1188	62.76	1374	58.28	1622	63.91	2032	88	1689	91.55	927	50.41	1174	47.68	1089	55.66	1551	44.61	0.928069	0.0797981	normal	0.760603	-0.341922	normal	0.837107	0.0685686	normal	0.631984	0.377487	normal	0.440976
c54920.graph_c0	993	45.18	1027	51.87	1156	52.58	1426	50.51	1665	60.25	2546	64.6	1211	53.51	1103	45.11	1054	41.88	1060	50.33	1306	53.09	1512	51.81	1306	53	894	39.18	1072	46.05	1895	72.76	1446	67.01	2763	73.49	0.986929	0.0248656	normal	0.965447	0.232345	normal	0.776727	-0.085959	normal	1	-0.00400496	normal	0.0091375
c61622.graph_c0	773	35.32	1191	61.76	1922	90.58	1393	54.8	1632	56.3	2114	49.67	1431	68.17	1541	68.7	1091	45.36	1472	71.64	1908	79.79	1847	64.72	997	39.58	956	43.35	1511	66.79	1865	70.46	1320	61.11	2363	63	0.908787	-0.135315	normal	0.823523	-0.317083	normal	0.30713	-0.258435	normal	0.697171	-0.33598	normal	0.947365
c58984.graph_c0	801	69.02	880	80.97	962	63.91	1101	66.81	1019	72.3	1436	75.44	786	47.66	764	34.82	755	40.77	755	61.03	1234	93	1002	58.09	924	51.21	859	59.03	1358	117.46	897	54.89	908	72.69	1191	54.16	0.873086	0.130177	normal	1	-0.0265503	normal	0.306573	-0.263406	normal	0.710068	0.331638	normal	0.880972
c55606.graph_c0	13	0.38	28	1.4	20	0.66	14	0.44	20	0.68	26	0.48	11	0.58	6	0.15	13	1.63	26	1.08	15	0.44	23	0.73	20	0.82	17	0.51	22	0.92	12	0.43	11	0.67	24	1.62	0.924871	0.2264	normal	0.995344	-0.41839	normal	--	--	--	0.989626	0.104257	normal	--
c60321.graph_c1	525	9.66	365	7.28	303	5.35	340	4.86	955	14.44	1294	13.25	517	9.14	384	6.38	484	7.96	582	11.04	635	10.35	679	9.27	720	11.43	396	6.96	347	6.04	712	10.99	334	6.08	841	9.11	0.47456	-0.363719	normal	1	0.0754113	normal	0.151179	-0.345796	normal	0.894663	-0.167573	normal	0.77297
c57329.graph_c1	11202	378.67	10372	386.79	9385	317.68	9834	267.16	6511	181.4	9904	188.25	10851	364.15	10795	342.29	9678	295.61	7655	275.11	7940	242.64	10894	280.65	9221	269.78	7570	252.59	7873	260.08	13706	391.35	7448	259.88	20078	404.14	0.0619842	0.544029	normal	0.982469	-0.256789	normal	0.0724547	0.358099	normal	0.92021	0.141905	normal	0.123416
c58518.graph_c0	60	1.9	40	1.39	33	0.99	28	0.7	67	1.74	97	1.69	32	0.97	52	1.47	47	1.31	39	1.3	35	0.99	54	1.26	35	0.94	35	1.05	13	0.38	91	2.41	30	0.93	112	2.09	0.761992	0.370222	normal	1	0.232246	normal	0.852403	0.143987	normal	0.827607	-0.392451	normal	0.350438
c61392.graph_c0	879	16.05	792	14.67	947	14.9	1023	12.87	1077	15.2	1503	14.81	1454	24.81	1443	21.3	1322	20.33	877	15.61	1025	14.94	1224	15.39	1317	19.65	1138	18.48	1002	15.38	1577	24.55	1358	22.61	2013	22.07	0.95846	0.0536068	normal	1	-0.0803972	normal	0.00105977	0.547349	normal	0.514693	0.38661	normal	0.00371002
c36055.graph_c0	29	2.41	29	2.63	37	2.94	3	0.19	0	0	12	0.57	37	2.98	34	2.55	30	2.22	7	0.61	12	0.89	14	0.88	13	0.94	36	2.88	14	1.1	1	0.07	15	1.23	0	0	0.000424674	1.83008	up	--	--	--	0.000161642	1.72426	up	--	--	--	--
c54661.graph_c1	26	1.35	26	1.75	14	0.82	24	1.07	33	2.29	30	0.61	4	0.19	8	0.38	23	0.94	29	0.92	5	0.33	25	0.86	9	0.35	5	0.37	15	0.34	51	2.53	40	2.75	38	1.18	0.840636	0.449988	normal	1	0.263135	normal	0.58533	-0.667059	normal	--	--	--	0.289904
c55333.graph_c1	53	2.07	23	0.98	14	0.52	6	0.18	13	0.42	22	0.48	19	0.72	16	0.57	52	1.82	17	0.69	13	0.45	18	0.53	31	1.05	21	0.79	18	0.66	11	0.37	16	0.62	12	0.28	0.183107	1.2028	normal	--	--	--	0.185436	0.96113	normal	0.481176	0.757996	normal	--
c60283.graph_c2	65	2.22	30	1.09	19	0.66	64	1.79	61	1.76	93	1.78	43	1.59	62	2.35	76	2.4	62	2.75	53	1.62	70	1.94	66	1.98	38	1.28	25	0.89	86	2.59	59	2.99	97	2.07	0.800584	-0.39382	normal	1	-0.0660529	normal	0.944706	0.0700008	normal	0.858646	-0.315952	normal	0.761524
c41250.graph_c0	86	10.47	83	11.04	62	7.07	4	0.34	0	0	2	0.13	93	10.55	83	9.05	114	11.75	1	0.11	0	0	1	0.08	89	9.25	108	12.59	79	9.04	0	0	2	0.22	0	0	5.61781e-26	6.89999	up	--	--	--	2.19546e-33	7.04056	up	2.59195e-23	7.09133	up	--
c56523.graph_c1	369	14.07	398	16.07	493	19.45	360	11.87	487	14.08	681	12.53	557	21.36	574	21.95	437	15.24	460	16.99	598	23.22	580	15.3	483	14.37	480	18.57	421	15.6	399	11.09	352	13.98	621	13.15	0.937087	-0.0766771	normal	0.541288	-0.41632	normal	0.913344	0.0436841	normal	1	-0.00146096	normal	0.138142
c38855.graph_c0	69	4.07	64	4.2	198	11.33	37	1.65	94	4.64	147	5.03	50	2.79	90	4.73	86	4.58	42	2.58	37	1.96	44	1.96	204	10.67	101	5.9	57	3.24	61	3.12	94	5.31	82	2.99	0.00170917	1.68874	up	0.592256	0.788588	normal	0.01792	0.970907	up	0.00361776	1.73911	up	0.12033
c51774.graph_c0	316	9.34	205	6.58	311	8.84	300	6.86	365	8.88	537	8.89	357	10.26	314	8.42	343	9.08	324	9.98	412	10.77	456	10.11	276	7.07	287	8.16	272	7.6	396	9.95	250	7.35	553	9.8	0.746237	-0.21499	normal	0.877837	-0.294072	normal	0.718147	-0.116097	normal	0.753357	-0.260898	normal	0.802845
c56505.graph_c2	156	11.74	126	9.52	134	9.16	130	6.15	330	23.55	578	30.28	107	6.81	127	6.88	201	16.45	173	11.24	151	9.56	240	12.54	183	12.8	141	12.33	138	10.67	214	12.91	131	8.39	284	13.35	0.914509	-0.126781	normal	0.846777	0.489703	normal	0.602353	-0.25724	normal	0.987809	-0.0496584	normal	1
c55515.graph_c0	534	18.7	533	19.79	830	26.62	890	23.5	849	23.59	1234	23.81	792	25.34	750	22.86	647	20.24	660	23.49	849	25.17	843	21.43	622	18.52	611	20.11	518	16.33	763	22.33	658	23.27	1013	21.81	1	-0.0146009	normal	1	0.0510753	normal	0.996674	0.00543906	normal	0.852385	-0.184731	normal	0.903441
c61645.graph_c0	238	9.11	216	8.85	236	9.47	288	9.19	315	12.94	404	9.2	305	11.19	318	12.77	319	11.87	293	12.38	246	9.35	336	9.45	254	9.22	247	9.25	217	8.67	337	13.28	280	10.99	421	11.94	0.976675	-0.0444954	normal	1	-0.0899606	normal	0.505295	0.208144	normal	0.983699	-0.0535511	normal	0.849347
c57604.graph_c1	183	11.72	227	15.84	346	21.21	262	12.9	246	12.94	347	12.64	278	17.36	235	14	227	12.96	253	16.83	263	15.02	291	14.02	227	12.62	223	13.7	330	19.98	255	13.91	248	15.74	365	14.13	0.83438	0.195206	normal	0.997384	-0.206219	normal	0.972988	-0.0207908	normal	0.875333	0.199579	normal	0.994834
c52473.graph_c0	382	18.85	379	20.91	392	19.61	439	15.6	436	14.48	610	13.93	471	21.73	471	22.86	408	17.14	439	20.2	494	20.21	537	16.45	410	18.34	451	22.27	281	13.61	486	17.71	365	16.69	575	15.38	0.968801	-0.0458912	normal	0.901549	-0.274812	normal	0.970706	-0.0170319	normal	0.92652	-0.129329	normal	0.710444
c53225.graph_c0	49	2.48	43	2.37	53	2.57	61	2.41	83	3.46	133	3.8	61	2.99	69	3.16	53	2.39	74	3.91	96	4.3	85	3.24	80	3.5	51	2.48	55	2.63	60	2.58	56	2.81	90	2.74	0.446949	-0.515913	normal	1	-0.21779	normal	0.384691	-0.375735	normal	0.886619	-0.231601	normal	0.467371
c57828.graph_c0	455	17.07	460	18.42	705	22.72	768	20.56	687	19.56	1015	20.51	725	25.63	751	23.53	612	19.09	577	22.6	707	22.76	763	20.86	622	19.02	721	23.41	668	22.12	575	18.78	590	19.91	851	19.23	0.977095	-0.0389395	normal	1	-0.00933044	normal	0.596447	0.138613	normal	0.78958	0.227082	normal	0.768434
c40474.graph_c0	1021	96.37	943	97.37	903	81.1	1083	78.19	461	35.73	675	36.25	569	51.95	722	61.55	1232	103.2	559	54.86	508	42.77	908	64.78	1826	148.69	1802	162.95	801	71.42	428	34.22	699	65.07	648	37.27	0.000572056	0.865455	up	1	-0.00774008	normal	0.18861	0.483405	normal	0.000875652	1.40709	up	0.788516
c43696.graph_c0	499	36.33	380	28.76	457	31.21	541	29.2	253	14.99	430	17.87	601	40.52	370	23.04	610	38.66	201	14.71	274	17.62	276	14.86	362	21.73	434	28.87	589	39.61	445	28.05	357	23.96	627	27.87	4.05996e-07	1.13813	up	0.807594	0.48283	normal	3.86336e-07	1.19502	up	0.00328915	1.15017	up	0.000210586
c44103.graph_c0	286	29.27	472	53.77	620	61.24	503	39.99	341	29.11	513	30.28	593	59.8	606	56.9	494	45.71	399	43.2	451	41.92	478	38.07	429	38.83	457	45.93	536	52.82	436	38.38	578	59.21	534	34.02	0.576178	0.349836	normal	0.995126	-0.228409	normal	0.022446	0.454168	normal	0.602019	0.347235	normal	0.813819
c61474.graph_c0	227	7.56	182	6.58	153	4.88	185	4.76	413	11.28	619	11.52	222	7.17	192	5.76	228	6.77	278	9.64	283	8.29	330	8.22	192	5.52	165	5.27	228	7.13	338	9.54	165	5.44	438	8.73	0.515877	-0.358439	normal	1	0.0794428	normal	0.165232	-0.365727	normal	0.622233	-0.364116	normal	0.92113
c51960.graph_c0	1043	22.64	1017	24.98	808	17.94	1292	23.05	1083	19.35	1330	15.98	990	22.39	993	21.5	988	19.66	1084	25.02	1137	23.16	1362	22.68	1301	25.94	1308	29.11	1596	34.56	918	16.97	892	19.48	1307	17.15	1	-0.00809604	normal	0.995344	-0.202895	normal	0.508396	-0.162304	normal	0.392138	0.481168	normal	0.230189
c59662.graph_c1	21	0.95	15	1.26	7	0.8	18	0.63	17	1.37	30	0.76	8	1.32	12	1.03	27	1.85	23	1.29	19	1.5	29	1.99	55	3.35	6	0.26	41	2.33	36	3.49	7	0.31	51	3.12	0.817361	-0.40427	normal	0.976955	-0.435865	normal	0.599101	-0.479636	normal	0.678724	0.730326	normal	0.934389
c61783.graph_c0	158	2.69	193	3.58	180	2.89	177	2.3	270	5.67	401	4.27	215	3.43	240	3.57	233	3.55	207	3.58	247	3.65	303	3.78	189	2.76	191	3.1	191	2.98	292	4.2	193	3.24	419	4.24	0.809906	-0.191767	normal	1	-0.160264	normal	0.967934	-0.02105	normal	0.911526	-0.151792	normal	0.874512
c41722.graph_c0	28	1.14	51	2.26	75	2.93	49	1.54	64	2.15	81	1.86	81	3.41	55	2.03	46	1.68	51	2.16	67	2.44	71	2.17	43	1.52	30	1.18	35	1.35	74	2.56	55	2.22	102	2.5	1	0.00849998	normal	1	-0.255654	normal	0.944583	0.0622294	normal	0.537952	-0.565272	normal	0.874481
c59326.graph_c0	222	6.64	197	6.24	259	8.04	214	4.57	259	6.27	331	5.6	272	8.04	254	7.74	235	6.84	198	6.67	213	6.09	251	5.69	226	10.09	270	7.74	158	4.49	244	6.16	236	6.33	328	5.87	0.506696	0.335135	normal	1	-0.0135604	normal	0.253681	0.310332	normal	0.855428	0.221807	normal	0.759913
c57368.graph_c1	1342	85.63	1615	111.1	2456	148.47	2550	123.57	1732	89.16	2397	85.17	2251	137.39	2220	124	2056	115.13	1630	107	2131	117.83	2151	103.31	1679	91.06	2064	123.9	2090	124.27	2228	120	1844	113.55	2986	114.84	0.834718	0.170828	normal	1	-0.0632214	normal	0.236534	0.253972	normal	0.81623	0.238708	normal	0.741622
c41055.graph_c0	14	2.38	16	2.99	11	1.78	62	8.04	28	4.05	52	5.16	23	3.75	29	4.41	32	4.81	25	4.4	41	6.31	57	7.39	20	3	15	2.41	9	1.43	25	3.63	23	3.83	32	3.36	0.0500937	-1.23411	normal	1	-0.00280035	normal	0.498298	-0.411953	normal	0.114876	-1.21747	normal	0.304852
c58941.graph_c0	437	22.78	538	30.93	766	39.53	764	30.93	600	25.94	806	23.87	684	34.6	710	34.27	600	28.03	493	26.91	651	30.23	607	23.83	465	20.87	486	25.4	473	23.38	582	26.04	639	34.38	811	25.68	0.613565	0.287574	normal	1	0.0519352	normal	0.178129	0.293346	normal	0.980125	-0.0529466	normal	0.832594
c55465.graph_c0	47	5.86	45	4.82	66	8.74	99	8.72	96	7.79	144	7.75	70	7.56	85	9.29	52	6.05	44	6.08	64	5.99	57	4.91	37	4.57	39	5.18	20	2.52	48	4.22	45	5.75	85	5.26	0.862003	0.237263	normal	0.380949	0.744815	normal	0.358235	0.432798	normal	0.629786	-0.544238	normal	0.993268
c50065.graph_c0	43	3.14	31	2.49	20	1.29	76	3.88	28	1.66	38	1.6	24	1.59	23	1.4	37	2.45	21	1.58	41	2.43	44	2.9	34	2.69	26	1.82	28	1.73	17	1.05	38	2.97	30	1.34	0.939079	0.165209	normal	1	0.267623	normal	0.814143	-0.200307	normal	1	-0.00631515	normal	0.806055
c41974.graph_c0	549	17.57	502	17.41	550	16.84	949	23.42	576	15.15	1143	20.44	647	20.04	844	24.4	576	16.45	674	22.39	660	18.61	1036	24.78	653	18.06	545	16.73	435	13.12	976	26.47	786	24.92	1632	31.22	0.625849	-0.246304	normal	1	-0.09615	normal	0.833967	-0.0801936	normal	0.6919	-0.293568	normal	0.185468
c56187.graph_c0	837	16.37	694	14.8	705	18.95	805	13.93	1329	24.81	1724	23.02	788	18.87	790	14.75	879	17.59	843	19.44	943	16.07	1083	16.35	956	19.29	664	12.93	653	15	1059	17.74	767	16.58	1438	21.49	0.963061	-0.0519789	normal	1	0.104653	normal	0.680311	-0.113204	normal	0.935093	-0.107827	normal	0.940254
c58590.graph_c1	1010	23.99	898	24.63	1065	27.32	1394	28.41	1921	33.87	2561	30.48	1050	24.92	1199	27.67	1110	23.05	1385	31.55	1601	33.12	1843	30.52	1170	23.99	933	21.94	993	23.22	1595	29.74	1420	37.46	2119	28.61	0.207244	-0.393557	normal	1	-0.0251555	normal	0.0207425	-0.413377	normal	0.493075	-0.401472	normal	0.978343
c58664.graph_c0	103	7.15	96	7.9	115	9.18	92	5.47	135	10.85	172	9.24	64	4.49	71	4.64	84	5.57	72	5.27	71	4.53	94	5.61	75	4.31	97	8.04	81	7.11	43	2.48	75	5.25	75	3.27	0.105495	0.71066	normal	0.852762	0.4434	normal	1	-0.0023706	normal	0.7697	0.345659	normal	0.663032
c50208.graph_c0	68	3.24	34	2.05	23	1.44	46	2.31	80	5.53	118	3.56	32	1.59	34	1.7	50	2.33	64	3.66	65	3.25	80	3.13	75	3.92	35	1.92	42	3.14	41	1.8	33	1.73	79	2.67	0.731222	-0.430141	normal	1	-0.116863	normal	0.0822793	-0.737285	normal	0.894969	-0.242715	normal	0.270154
c43952.graph_c0	21	3.09	28	4.51	11	1.53	53	5.94	41	4.96	53	4.51	11	1.56	6	0.79	10	1.3	16	2.44	35	4.61	25	2.81	15	1.9	16	2.25	17	2.37	40	5	61	8.82	61	5.55	1	-0.0067567	normal	0.738522	0.702253	normal	0.0214353	-1.35995	down	0.833488	-0.402796	normal	0.09753
c46385.graph_c0	19	2.29	22	2.82	15	1.71	13	1.19	28	2.7	36	2.3	16	1.79	20	2	8	0.8	28	3.45	27	2.79	26	2.43	14	1.36	14	1.51	12	1.34	31	3	21	2.3	36	2.62	0.908809	-0.232144	normal	0.988559	-0.416924	normal	0.196314	-0.785148	normal	0.468923	-0.788215	normal	1
c54366.graph_c0	36	5.37	31	6.44	24	4.32	25	3.14	50	5.56	57	4.24	33	4.9	28	4.06	33	5.87	61	8.38	32	3.5	88	8.34	38	6.06	16	2.88	8	0.82	27	2.61	23	4.42	60	5.49	0.49474	-0.667775	normal	0.671499	-0.761521	normal	0.125267	-0.822871	normal	0.143997	-1.33786	normal	0.196695
c54581.graph_c0	751	29.56	730	32.56	1039	39.9	751	17.62	939	23.48	1385	22.22	864	32.79	1064	42.69	1134	41.49	985	32.22	1216	34.57	1309	27.3	1905	66.11	1455	57.55	1223	44.41	767	18.2	841	24.68	1218	19.35	0.77945	-0.177087	normal	0.299416	-0.504295	normal	0.788512	-0.0862148	normal	0.17697	0.615648	normal	0.0711142
c53856.graph_c1	324	46.85	315	53.13	369	44.37	376	37.8	406	45.2	644	52.73	452	54.83	464	58.05	433	59.59	377	50.41	368	46.65	568	58.62	502	65.47	465	62.72	412	48.55	407	43.17	379	49.46	607	41.38	0.953172	-0.065193	normal	1	-0.181302	normal	0.594494	0.158899	normal	0.637217	0.320533	normal	0.978679
c51876.graph_c0	382	20.4	369	19.07	354	15.41	463	17.91	543	23.5	749	23.62	502	21.94	440	17.13	502	21.05	402	21.59	454	19.45	565	22.5	487	20.82	475	22.42	385	19.14	504	22.42	452	21.29	665	21.5	0.969131	-0.0469845	normal	1	0.0104938	normal	0.62835	0.140805	normal	0.87756	0.168061	normal	0.881478
c56133.graph_c0	1551	75.47	1439	75.58	1672	76.71	2207	80.59	2165	85.88	3592	99.1	1549	72.21	1434	61.46	1516	65.4	1378	67.97	1818	77.65	2066	74.11	1255	52.68	1239	56.79	1390	62.2	1714	69.24	1449	68.49	2689	76.41	0.833513	0.140566	normal	0.861318	0.300032	normal	0.719802	-0.10452	normal	0.878475	-0.177948	normal	0.978726
c50891.graph_c1	116	5.8	171	11.3	129	6.87	202	8.49	171	7.69	227	7.05	156	8.71	216	10.97	190	9.03	200	11.62	145	7.07	209	8.3	173	8.49	191	11.14	208	11.27	161	7.55	187	10.9	218	7.42	0.938788	-0.110921	normal	1	-0.16435	normal	0.832552	0.112196	normal	0.794481	0.28143	normal	0.95219
c55018.graph_c0	15	0.57	20	1.82	10	1.06	13	0.22	18	0.47	50	1.05	8	0.31	5	0.79	3	0.16	20	2.04	14	0.8	13	0.45	13	1.34	3	0.08	32	1.1	14	0.49	28	0.98	20	0.67	0.9402	0.224312	normal	1	0.355528	normal	--	--	--	--	--	--	--
c57335.graph_c1	77	2.11	83	2.18	56	1.14	118	2.02	128	2.58	204	2.84	125	2.75	169	3.68	85	1.87	132	3.07	132	2.88	117	1.97	66	1.26	68	1.55	74	1.6	190	3.62	140	3.64	223	2.95	0.445135	-0.524531	normal	1	-0.0955993	normal	0.920461	0.0720903	normal	0.35165	-0.647484	normal	0.450562
c54080.graph_c0	563	40.67	707	52.34	1261	80.68	999	65.33	938	56.75	1455	63.15	928	59.59	1017	59.83	753	48.51	671	52.36	977	58.41	957	49.7	552	36.31	629	33.95	439	23.09	835	54.56	531	34.85	1067	55.68	0.747155	0.256471	normal	1	0.0938405	normal	0.557704	0.164237	normal	0.425368	-0.434833	normal	0.526668
c54261.graph_c0	21	3.22	12	1.7	28	3.67	23	2.27	43	4.56	46	3.73	18	2.73	32	4.15	16	1.83	28	4.02	32	4.89	23	2.26	31	3.89	15	1.86	22	3.43	26	2.85	17	2.16	45	3.58	0.941046	-0.172268	normal	1	0.106848	normal	0.779955	-0.246215	normal	0.993279	-0.0812204	normal	0.951749
c57142.graph_c1	1101	61.56	993	56.27	1185	56.31	1251	46.27	1129	33.69	1566	32.47	931	22.64	990	22.66	803	23.26	832	29.84	1393	55.46	1232	34.65	1098	44.64	1145	50.89	1221	40.59	1071	24.26	999	24.73	1487	24.72	0.669975	0.236383	normal	1	-0.0732778	normal	0.405768	-0.226818	normal	0.773853	0.26359	normal	0.926589
c50836.graph_c0	174	13.13	129	12.03	181	14.21	151	9.46	209	14.46	322	14.89	200	15.86	173	12.86	202	16.79	161	12.55	191	14.12	195	11.69	151	12.73	110	9.63	101	7.12	199	14.09	179	14.68	232	11.84	0.915179	0.119725	normal	1	-0.0149122	normal	0.637076	0.180733	normal	0.655872	-0.368884	normal	0.956623
c59391.graph_c0	160	11.49	176	14.78	230	17.17	193	9.05	319	20.22	436	18.32	215	15.82	207	15.18	216	15.05	183	14.12	272	18.31	295	16.14	183	11.2	172	13.53	230	15.7	259	15.01	221	17.22	324	14.47	0.94044	-0.090035	normal	1	0.0242725	normal	0.782688	-0.109558	normal	0.9652	-0.091728	normal	1
c51777.graph_c2	2	0.42	15	3.33	24	3	20	4.77	40	4.55	43	4.91	24	2.66	13	1.34	14	2.57	21	2.5	13	1.33	23	2.35	37	5.01	21	2.31	31	5.15	5	0.8	15	1.69	15	1.56	0.959847	-0.186615	normal	0.957652	0.534659	normal	0.987392	-0.0533494	normal	0.382124	0.862228	normal	0.458542
c56116.graph_c0	417	14.99	425	19.73	706	29.92	494	17.62	352	13.06	451	8.7	642	27.36	646	27.45	573	19.16	356	14	333	13.8	454	12.5	417	16	463	20.06	510	23.28	346	12.17	326	12.79	390	7.22	0.015446	0.730991	up	1	-0.057358	normal	4.241e-06	0.811498	up	0.284204	0.533933	normal	0.70651
c59264.graph_c0	319	16.28	341	19.93	457	24.26	472	19.67	591	24.94	959	26.95	350	18.16	425	20.97	343	16.05	448	25.19	550	25.47	696	26.55	360	16.33	409	21.09	494	24.99	458	20.51	361	19.8	680	20.8	0.544057	-0.286715	normal	1	-0.0607716	normal	0.013836	-0.480258	normal	0.904187	-0.153567	normal	0.314223
c57048.graph_c0	77	6.08	75	4.88	105	6.65	113	6.02	165	11.2	201	10.27	90	5.59	116	6.83	89	5.29	80	8.21	86	6.75	72	5.01	62	4.1	66	3.84	65	4.4	120	7.97	93	6.23	177	7.7	0.651596	0.390303	normal	0.433632	0.685141	normal	0.352738	0.397165	normal	0.98186	-0.0755966	normal	0.266405
c52944.graph_c0	111	7.14	119	8.45	134	7.99	175	8.6	127	6.64	215	8	158	9.46	158	8.7	178	10.3	118	7.68	192	11.4	195	9.55	181	10.01	206	12.53	127	7.68	152	8.08	162	10.31	217	8.34	0.89367	-0.151583	normal	1	-0.230351	normal	0.852555	0.0929282	normal	0.796897	0.281334	normal	1
c62036.graph_c1	220	8.64	223	9.5	381	14.28	134	4.02	357	11.41	505	11.03	130	4.93	112	3.98	138	4.81	215	8.75	263	9.05	279	8.22	269	9.05	265	10.04	587	21.68	197	6.56	146	5.61	233	5.46	0.405794	0.416623	normal	1	0.0289023	normal	0.000179161	-0.880912	down	0.16121	0.837119	normal	0.126674
c55214.graph_c1	12257	413.46	10314	364.49	10733	333.19	12625	329.41	11895	330.45	16925	322.5	12512	397.34	14219	414.84	14571	421.89	11046	373.19	12580	366.91	14849	364.5	14708	414.08	14265	448.31	10932	332.76	11670	337.16	9336	308.05	16186	331.36	0.898086	0.10215	normal	1	-0.171369	normal	0.344689	0.214068	normal	0.741017	0.293066	normal	0.612345
c51846.graph_c0	1410	71.26	1325	69.07	1272	60.88	1701	64.95	1636	65.5	2388	65.95	1197	57.76	1254	61.32	1591	70.31	1151	59.46	1543	69.17	1581	57.77	1385	60.09	1322	64.01	1490	70.97	1258	51.99	1247	61.68	1691	48.99	0.67637	0.220866	normal	1	0.138218	normal	0.931617	0.0349814	normal	0.815654	0.226265	normal	0.786662
c54624.graph_c0	105	8.91	64	5.15	109	7.04	100	5.24	129	5.88	186	6.14	92	6.08	129	7.22	103	5.88	88	6.71	110	7.68	92	4.39	74	4.07	55	4.32	53	3.35	141	8.41	108	6.62	229	9.44	0.850473	0.222469	normal	1	0.191044	normal	0.579124	0.255039	normal	0.63422	-0.45022	normal	0.222208
c50850.graph_c1	194	12.54	113	7.07	174	10.72	246	10.65	263	12.99	324	12.02	250	13.87	226	12.27	226	12.83	210	13.16	281	15.28	302	14.6	215	11.77	180	10.7	181	11.28	234	11.98	201	11.59	292	10.55	0.421109	-0.416118	normal	1	-0.198393	normal	0.892696	-0.0583403	normal	0.83878	-0.215066	normal	0.652279
c61518.graph_c0	173	6.45	110	5.08	111	4.24	128	5.06	205	5.61	303	5.79	186	8.41	139	4.36	170	6.74	142	5.68	182	6.07	235	6.4	135	4.09	148	5.09	120	6.35	177	6.8	177	8.44	274	7.97	0.86981	-0.180856	normal	1	-0.132853	normal	0.937223	-0.0464806	normal	0.870283	-0.210989	normal	0.949665
c56936.graph_c1	453	15.03	452	17.52	460	14.4	483	13.7	569	16.33	778	13.15	528	16.3	466	13.23	470	13.37	446	14.06	554	15.02	514	11.52	444	11.12	352	10.11	390	12.04	635	17.27	382	11.89	879	16.87	0.825205	0.1517	normal	1	-0.0328956	normal	0.885837	0.0559105	normal	0.926543	-0.120281	normal	0.755303
c60603.graph_c1	1792	46.94	1466	41.1	1690	42.08	1484	31.51	2831	57.66	4098	55.6	1897	49.46	1884	46.15	1909	45.76	1918	50.39	2230	49.21	2532	46.82	2106	48.61	1611	43.5	1576	36.9	2006	42.69	1591	40.96	2826	42.78	0.857852	-0.126822	normal	1	-0.0158709	normal	0.648912	-0.119735	normal	0.948175	-0.101126	normal	0.57718
c53305.graph_c0	70	1.94	61	1.1	41	0.79	59	1.61	72	1.45	85	1.21	42	1.05	43	0.81	36	0.77	54	1.68	47	0.83	53	0.85	49	0.82	54	1.17	14	0.31	41	0.74	52	1.07	52	0.62	0.646221	0.458739	normal	1	0.186973	normal	0.663796	-0.252032	normal	0.948439	-0.18951	normal	0.885094
c49436.graph_c0	3830	150.02	5393	229.32	7052	264.32	4671	141.12	7067	227.38	10433	229.01	5398	204.88	4880	172.69	5458	190.79	5464	222.43	5315	183.83	6998	205.31	3389	114.78	4057	152.56	11961	441.63	7140	237.27	6201	240.52	9917	232.94	0.838172	0.173481	normal	1	-0.0163886	normal	0.848353	-0.0652117	normal	0.783052	0.411673	normal	0.378516
c51565.graph_c1	46	2.48	41	2.39	28	1.43	92	3.77	114	5.03	206	6.22	52	2.69	57	2.74	61	2.92	79	4.36	76	3.59	112	4.49	42	1.96	26	1.34	39	1.99	62	2.8	66	3.52	91	2.94	0.0905204	-0.891781	normal	0.992209	0.290914	normal	0.164823	-0.534604	normal	0.0719706	-1.07375	normal	0.542448
c47109.graph_c1	29	1.28	24	1.12	20	0.82	62	2.27	31	1.09	54	1.3	34	1.42	43	2.72	35	1.34	44	2.11	54	2.04	40	1.41	26	0.96	14	0.58	13	0.53	38	1.38	24	1.02	47	1.21	0.483213	-0.62375	normal	1	-0.174292	normal	0.767011	-0.208709	normal	0.114017	-1.17116	normal	0.518989
c62082.graph_c0	14	1.47	11	1.27	10	1	13	1.05	19	1.65	17	1.08	8	0.81	14	1.33	17	1.59	22	2.41	17	1.6	32	2.56	16	1.46	14	1.41	14	1.4	5	0.45	14	1.45	13	0.84	0.517773	-0.698699	normal	0.695391	-0.798405	normal	0.260313	-0.7431	normal	0.807983	-0.440498	normal	0.107403
c40001.graph_c0	139	17.21	91	12.33	61	7.17	61	5.78	159	16.19	215	15.28	82	9.81	67	7.45	172	18.91	109	14.02	88	9.73	154	14.51	165	17.64	66	7.95	98	11.51	133	14	67	8.17	195	14.85	0.985565	0.0515887	normal	1	-0.041894	normal	1	-0.0045312	normal	0.960926	0.12714	normal	1
c55166.graph_c1	24	2.72	10	1.24	14	1.51	14	1.22	42	3.91	74	4.8	31	3.4	33	3.36	21	2.12	15	1.77	19	1.92	25	2.15	13	1.37	13	1.41	14	1.5	29	2.79	17	1.9	34	2.36	1	0.0172355	normal	0.793844	0.759292	normal	0.263402	0.641753	normal	0.908132	-0.300395	normal	0.796345
c53769.graph_c0	226	6.54	222	7.44	303	7.77	199	4.04	316	7.63	463	7.55	266	7.21	283	6.65	178	4.37	211	6.33	267	7.3	337	7.35	215	5.55	222	6.23	341	9.36	263	6.2	215	5.79	330	5.66	0.788497	0.196732	normal	1	-0.0569756	normal	0.931617	-0.0445861	normal	0.872863	0.207452	normal	0.86769
c60249.graph_c2	216	40.35	192	34.63	179	26.73	287	38.02	247	38.8	383	41.03	248	41.01	242	35.2	250	40.88	229	39.41	247	41.03	323	44.42	200	31.5	224	33.05	157	26.89	326	51.15	292	45.23	445	50.41	0.894157	-0.128455	normal	1	-0.0808044	normal	1	0.00549732	normal	0.854057	-0.211721	normal	0.432075
c54731.graph_c0	375	34.55	372	24.66	266	21.69	382	17.72	324	25.06	342	12.7	398	36.2	479	31.79	505	32.23	406	34.27	379	26.33	543	37.12	572	49.01	586	41.29	543	52.76	391	33.25	313	22.53	471	27.31	0.957343	-0.0706597	normal	0.421929	-0.57239	normal	0.578111	0.168738	normal	0.146053	0.603928	normal	0.436158
c56272.graph_c1	194	16.82	153	14.15	263	21.01	306	19.51	290	20.54	390	19.07	236	19.09	262	19.99	250	18.64	266	22.73	336	26.04	320	20.03	238	17.26	153	13.21	158	12.62	317	23.49	224	18.68	400	20.91	0.613565	-0.30564	normal	1	-0.183575	normal	0.507929	-0.196512	normal	0.339419	-0.524404	normal	0.878452
c55647.graph_c0	195	12.91	213	14.63	217	12.51	298	14.61	385	18.95	530	18.89	245	15.07	236	12.23	244	13.3	300	18.58	246	13.67	320	14.18	175	8.45	145	7.32	123	6.83	437	22.48	252	15.39	598	22.74	0.83695	-0.175282	normal	1	0.16333	normal	0.65964	-0.158782	normal	0.110988	-0.748149	normal	0.333315
c53016.graph_c1	37	1.58	27	1.25	10	0.41	33	1.28	29	1.01	61	1.46	41	2.7	27	1.04	44	1.67	37	1.64	13	0.49	42	1.55	20	0.74	23	0.94	29	1.16	33	1.42	35	1.48	71	1.82	1	3.28451e-06	normal	1	0.0804173	normal	0.636903	0.389292	normal	0.986912	-0.110084	normal	0.72925
c54570.graph_c0	221	8.23	210	8.45	222	7.84	262	7.46	277	8.5	399	8.28	226	8.06	270	9.05	272	9.01	250	9.73	271	8.85	341	9.5	263	8.44	213	7.57	217	7.61	284	9.01	194	7.09	405	9.02	0.929322	-0.0893054	normal	1	-0.170454	normal	0.895758	-0.0541574	normal	0.97021	-0.073915	normal	0.876691
c47641.graph_c0	44	3.22	64	5.48	63	4.8	51	3.04	186	12.53	237	11	20	1.53	35	2.61	45	4.13	120	10.36	99	7.36	188	11.77	31	2.09	36	3.2	138	11.2	59	4.15	101	8.32	78	3.78	0.0483972	-0.92514	down	1	-0.134934	normal	1.90801e-07	-1.8989	down	0.63012	-0.685819	normal	0.157063
c57563.graph_c1	208	8.13	193	9	265	11.32	218	8.07	195	6.7	300	7.58	198	8.79	227	9.56	210	7.66	191	8.59	280	11.57	277	8.68	307	11.47	211	9.34	226	9.16	177	6.83	151	6.05	239	5.8	0.877538	0.140175	normal	0.864429	-0.350077	normal	0.753051	-0.120762	normal	0.820026	0.231583	normal	0.134086
c56530.graph_c0	166	14.49	255	24.67	289	24.2	242	16.69	231	16.94	304	15.24	234	20.1	243	20.27	241	19.32	164	15.7	222	17.85	233	15.51	183	14	198	16.84	171	14.88	191	14.46	262	23.34	278	15.05	0.276276	0.510371	normal	1	0.0599958	normal	0.215665	0.32934	normal	0.9652	0.0869954	normal	0.829096
c54375.graph_c0	61	10.86	30	4.65	47	6.34	10	1.01	35	4.38	68	8.57	49	6.69	60	5.93	80	10.37	40	7.26	46	7.63	46	8.25	60	8.08	69	7.47	43	5.32	30	4.97	13	1.64	58	6.37	0.777654	0.356046	normal	0.881022	-0.636507	normal	0.166775	0.622198	normal	0.487896	0.615143	normal	0.460176
c38319.graph_c0	39	1.34	63	2.21	52	1.57	57	1.39	38	1.1	66	1.31	60	1.86	69	1.98	48	1.36	43	1.45	40	1.11	68	1.73	54	1.57	46	1.44	32	0.99	55	1.53	49	1.53	95	2.04	0.761189	0.355801	normal	1	-0.171161	normal	0.504883	0.34729	normal	0.994814	0.04941	normal	0.775411
c49073.graph_c0	42	2.85	43	3.18	50	3.24	54	2.82	50	2.85	85	3.28	59	3.95	64	3.93	54	3.27	42	2.97	58	3.49	69	3.57	56	3.29	48	3.13	53	3.44	83	4.79	69	4.7	134	5.51	1	-0.00532282	normal	1	-0.130112	normal	0.754392	0.187033	normal	0.948137	0.149756	normal	0.193
c58099.graph_c0	673	16.58	676	18.06	427	10.45	757	13.91	1060	22.58	1585	22.07	920	21.54	712	15.51	657	14.25	625	15.55	642	14.41	835	15.06	692	14.65	841	19.08	2864	64.45	1328	27.44	985	23.99	2006	29.34	0.945854	0.0800024	normal	0.677372	0.368759	normal	0.376029	0.237161	normal	0.0545139	1.35738	normal	6.78906e-07
c60152.graph_c0	3694	162.03	3141	142.09	3313	126.22	4393	131.55	3561	131.12	5057	140.83	4199	161.4	4503	165.27	4548	179.01	3440	158.08	4077	149.37	4668	161.31	5322	212.98	4416	167.82	3034	132.19	3884	149.5	3410	132.49	5250	150.46	0.966684	0.0467915	normal	1	-0.166447	normal	0.266004	0.233792	normal	0.738869	0.298593	normal	0.890716
c49686.graph_c0	752	29.05	850	35.26	911	33.31	883	25.95	1060	33.4	1411	30.61	888	33.14	990	34.14	818	28.13	788	31.45	915	30.81	927	26.68	749	24.69	780	28.72	1082	38.73	939	30.45	822	30.97	1273	29.26	0.637236	0.235431	normal	1	0.0472654	normal	0.606548	0.1373	normal	0.808093	0.241342	normal	0.871622
c45816.graph_c0	4	0.12	6	0.26	6	0.18	29	0.69	96	2.44	116	2	9	0.27	1	0.04	4	0.17	41	1.32	42	1.44	54	1.25	2	0.05	0	0	36	1.12	44	1.41	16	0.49	52	0.97	1.29071e-07	-2.76365	down	0.975961	0.46145	normal	6.90114e-10	-3.14177	down	0.456349	-1.5303	normal	0.615638
c60323.graph_c2	379	16.64	353	16.85	442	18.56	436	14.78	574	20.71	671	16.53	386	16.42	365	14.48	510	19.98	389	17.75	487	18.89	574	18.9	600	22.78	407	17.16	493	20.45	482	17.95	374	16.25	668	17.61	1	0.00732837	normal	1	-0.0656793	normal	0.841777	-0.079734	normal	0.68197	0.292177	normal	0.943001
c59908.graph_c0	103	3.41	91	4.9	74	2.64	102	3.95	154	3.46	207	3.64	96	3.47	87	3.67	143	7.62	114	9.27	120	6.56	115	3.67	97	4.29	87	4.34	69	6.26	176	8.21	94	7.12	243	7.36	0.963542	-0.0832741	normal	1	0.0745226	normal	1	0.00112256	normal	0.860861	-0.243549	normal	0.534047
c58538.graph_c0	21	10.79	21	10.89	23	9.81	22	6.26	36	14.95	28	8.52	20	8.05	34	13.36	39	16.84	19	9.39	34	13.69	40	15.45	43	16.97	31	12.44	15	7.48	41	17.39	33	14.16	29	9.09	0.928535	-0.186669	normal	1	-0.351164	normal	0.900422	0.12956	normal	0.948614	0.180217	normal	0.952318
c54853.graph_c0	319	19.95	296	28	306	21.12	272	17.21	441	30.08	594	27.58	344	28.8	316	21.17	325	21.57	324	29.54	385	24.72	420	30.42	326	23.33	245	20.07	255	21.79	430	30.34	266	20.64	565	29.96	1	0.0144817	normal	1	-0.113249	normal	0.804711	-0.0854044	normal	0.825234	-0.215756	normal	0.997541
c60611.graph_c0	109	3.52	119	4.18	124	3.75	177	4.45	212	5.95	314	5.86	147	4.64	177	5.2	151	4.62	168	5.88	192	5.61	222	5.56	232	6.64	177	5.54	173	5.42	180	5.19	165	5.99	254	5.14	0.415588	-0.415427	normal	1	-0.0371634	normal	0.620149	-0.183631	normal	0.824607	0.235031	normal	0.933863
c48175.graph_c0	11	0.83	29	2.42	20	1.44	47	2.57	45	2.94	72	3.07	22	1.61	19	1.3	16	1.05	24	1.85	38	2.44	40	2.25	31	2.11	5	0.39	31	2.25	6	0.36	17	1.27	16	0.74	0.768557	-0.43117	normal	0.975961	0.395666	normal	0.179369	-0.71437	normal	0.895775	-0.359678	normal	0.0194905
c40060.graph_c0	55	2.96	74	4.45	62	3.13	69	3.01	41	1.89	51	1.46	93	4.82	96	4.71	49	2.42	76	4.23	75	3.53	58	2.4	152	7.05	132	6.9	100	5.07	59	2.7	66	3.69	94	3.13	0.930406	0.153301	normal	0.822654	-0.631889	normal	0.685538	0.263137	normal	0.0424035	1.07865	up	0.959438
c45098.graph_c2	18	1.98	25	3.01	102	10.68	1	0.08	17	1.54	14	0.88	34	3.62	69	6.83	447	43.75	199	22.78	15	1.47	299	25.01	77	7.33	188	19.86	52	5.43	15	1.4	66	7.17	20	1.35	0.284583	-1.53923	normal	--	--	--	0.907718	0.23744	normal	0.895818	-0.428818	normal	0.0599806
c52709.graph_c0	95	3.8	63	2.74	65	2.49	105	3.24	121	3.98	168	3.77	114	4.42	95	3.43	183	6.53	64	2.66	57	2.01	111	3.33	124	4.29	76	2.92	44	1.66	183	6.21	135	5.35	299	7.18	0.826652	0.270061	normal	0.823576	0.484121	normal	0.0275113	0.891319	up	0.868403	0.302717	normal	0.000149722
c49918.graph_c1	142	15.28	137	16.7	172	17.65	258	20.96	154	13.8	216	13.4	146	15.46	221	21.91	180	17.72	126	13.94	215	20.64	152	12.46	146	13.49	156	16.11	119	12.73	175	15.73	171	17.7	234	15.77	0.876901	0.1706	normal	1	0.114695	normal	0.566192	0.251831	normal	1	0.0126444	normal	0.8902
c49021.graph_c0	16	1.52	17	1.91	18	2.01	11	1.06	11	0.81	16	1.06	14	1.9	11	1.42	12	0.81	11	1.34	16	1.49	9	0.63	14	1.51	10	1.02	11	1.23	8	0.51	17	3.05	17	0.88	0.494897	0.789671	normal	--	--	--	--	--	--	--	--	--	--
c52239.graph_c1	144	11.75	138	9.82	135	8.23	160	6.47	176	8.01	224	7.72	146	9.5	107	6.32	136	7.65	132	7.73	191	9.89	169	7.56	118	7.13	118	7.49	107	6.48	102	4.6	185	9.14	195	8.25	0.964499	0.070139	normal	1	-0.0969468	normal	0.594494	-0.224968	normal	0.800999	-0.276077	normal	0.926617
c58629.graph_c0	313	21.73	307	23.15	497	32.85	427	22.78	408	23.21	546	21.37	440	29.49	457	28.55	375	23.12	351	25.32	344	21.13	400	20.91	316	18.91	345	22.92	283	18.57	470	27.64	390	26.74	585	24.54	0.563813	0.315397	normal	1	0.0500141	normal	0.183938	0.316543	normal	0.999634	0.0215	normal	0.432857
c60158.graph_c0	32	3.14	7	0.89	9	0.87	16	1.44	24	2.09	35	1.97	19	1.8	28	2.31	42	4.03	15	1.62	16	1.56	40	3.03	32	2.91	25	2.61	13	1.16	27	2.53	30	2.86	58	3.4	0.95839	-0.214114	normal	1	-0.201752	normal	0.55007	0.474239	normal	0.931155	0.243392	normal	0.521506
c56209.graph_c1	815	33.53	884	39	1077	42.4	972	30.57	1181	39.69	1604	36.69	1116	43.95	1256	46.26	978	35.61	914	38.66	1135	40.76	1299	39.79	972	34.44	955	37.55	1281	48.78	1014	35.16	959	38.86	1331	32.57	0.973671	0.0401523	normal	1	-0.128006	normal	0.687138	0.114492	normal	0.860497	0.199834	normal	0.791586
c61738.graph_c1	465	8.02	445	8.28	431	7.15	335	4.41	780	11.48	972	9.58	518	8.81	530	8.33	510	7.88	540	9.88	524	8.11	650	8.69	472	7.35	353	5.79	336	5.32	670	9.99	578	9.86	956	10.41	0.965986	-0.0493194	normal	1	-0.0637208	normal	0.930479	-0.0328722	normal	0.600422	-0.33612	normal	0.491936
c55841.graph_c1	288	16.05	258	15.13	338	19.31	380	17.86	308	15.81	423	14.15	347	19.31	340	16.67	365	19.62	246	13.88	404	21.43	418	17.83	281	14.54	246	13.57	225	12.2	385	18.71	293	16.93	465	16.47	0.973671	0.0458314	normal	1	-0.187375	normal	0.770258	0.105278	normal	0.783159	-0.249741	normal	1
c48049.graph_c0	79	7.36	73	7.42	119	10.55	100	7.14	112	8.65	170	9.01	91	8.2	133	11.15	78	6.46	109	10.64	106	8.78	142	10.01	63	5.07	77	6.88	202	17.8	119	9.42	101	9.35	119	6.81	0.947979	-0.099853	normal	1	-0.2099	normal	0.801601	-0.136904	normal	0.926543	0.219264	normal	0.857291
c55838.graph_c0	84	6.41	74	9.28	77	6.3	84	5.52	76	5.39	97	6.17	120	9.4	87	5.97	111	10.71	64	7.57	82	7.14	87	6.2	81	5.46	65	5.72	60	3.93	70	7.23	80	6.11	107	8.06	0.710034	0.322554	normal	1	-0.12293	normal	0.113109	0.565017	normal	0.988768	0.0607187	normal	0.983849
c44730.graph_c0	292	16.13	339	20.37	516	27.3	490	20.85	429	19.48	647	20.13	455	24.35	397	19.8	395	19.46	386	22.16	473	23.13	526	21.84	315	15.05	281	14.91	394	20.55	504	23.64	423	23.17	752	25.04	0.988891	0.0288981	normal	1	-0.102102	normal	0.927233	-0.0366332	normal	0.817066	-0.229157	normal	0.733238
c49811.graph_c0	46	1.77	41	1.69	47	1.69	81	2.4	40	1.26	75	1.58	61	2.22	64	2.15	77	2.63	23	0.9	33	1.08	49	1.41	47	1.53	32	1.13	37	1.31	58	1.87	96	3.65	89	2.02	0.325245	0.680523	normal	0.763599	0.675173	normal	0.00415318	1.075	up	0.77189	0.404003	normal	0.022669
c58954.graph_c0	526	12.42	532	13.04	689	15.09	511	8.68	932	17.77	1382	17.34	733	15.76	763	15.7	651	13.22	640	15.59	782	16.02	840	14.34	644	13.37	509	10.96	476	10.56	730	14.14	581	13.08	1081	14.5	0.9402	-0.0696549	normal	1	-0.0272256	normal	0.921898	0.034516	normal	0.758951	-0.238558	normal	0.925478
c59795.graph_c1	427	9.45	305	7.35	414	8.44	203	4.56	299	5.02	466	5.25	338	7.2	203	3.99	329	7.7	189	4.05	151	2.82	209	3.18	361	6.91	288	6.08	168	3.34	382	8.67	162	3.3	476	6.31	1.07624e-07	1.3513	up	0.674685	0.469435	normal	0.0114098	0.770188	up	0.139808	0.782686	normal	0.0921881
c46403.graph_c0	71	4.3	82	5.32	181	10.55	87	4.19	150	7.49	244	8.4	138	8.05	137	7.7	99	5.3	113	7.51	166	8.84	123	5.39	83	4.04	74	4.38	85	4.88	150	7.72	98	5.69	203	7.76	1	0.00870159	normal	1	-0.104754	normal	1	-0.00463272	normal	0.538526	-0.495124	normal	1
c61866.graph_c1	1512	49.31	1430	60.64	1652	68.52	1153	38.06	2488	62.94	3506	57.21	1797	69.94	1611	65.84	1692	56.02	1652	58.57	2175	71.44	2189	54.79	1844	55.08	1370	54.83	1812	61.68	2045	56.06	1470	58.91	2680	50.07	0.922617	-0.0823637	normal	1	-0.104948	normal	0.657087	-0.124995	normal	1	-0.0157016	normal	0.862663
c51912.graph_c0	699	36.38	793	44.89	1254	62.3	880	35.25	1195	51.21	1681	49.16	1098	55.41	1232	57.93	1023	47.55	993	53.72	1215	55.99	1287	50.25	1194	53.74	1063	53.14	843	41.39	957	42.31	1071	55.15	1243	39	0.969664	-0.0522177	normal	0.975961	-0.212289	normal	0.888875	0.0480653	normal	0.97678	0.0621156	normal	0.677268
c56691.graph_c0	249	15.2	213	14.87	364	14.94	285	13.47	338	13.87	470	13.95	256	14.07	312	15.58	237	10.81	231	15.81	303	11.13	313	10.06	165	6.49	210	13.92	209	7.07	261	11.65	166	10.57	365	11.47	0.693876	0.261211	normal	1	0.0691247	normal	0.937391	0.0363744	normal	0.772099	-0.276752	normal	0.626724
c59363.graph_c2	202	13.26	200	14.71	157	10.56	375	18.98	228	12.44	389	14.63	239	15.86	309	18.35	216	12.68	160	11.26	149	8.81	308	15.71	178	10.15	314	19.92	197	12.43	175	9.8	219	14.5	357	14.41	0.84908	0.202373	normal	0.831395	0.455548	normal	0.198678	0.441266	normal	0.622589	0.445486	normal	0.834295
c53088.graph_c1	23	3.41	21	3.33	27	3.79	37	4.1	34	4.15	56	4.85	45	6.51	25	3.3	30	3.78	31	4.77	31	4.29	46	5.22	45	5.68	26	3.74	29	3.93	39	4.95	26	3.86	76	7.04	0.852219	-0.291779	normal	1	-0.058963	normal	1	0.0116302	normal	0.970425	0.123602	normal	0.874512
c48280.graph_c0	95	4.03	193	8.81	115	4.62	432	14.02	165	5.7	200	4.74	109	4.45	90	3.42	50	1.91	156	6.84	168	6.25	219	6.9	21	0.76	142	5.73	584	23.18	97	3.47	205	8.54	144	3.66	0.957965	-0.0978963	normal	0.985978	0.398708	normal	0.00211235	-1.00938	down	0.723835	0.783882	normal	0.741355
c52177.graph_c0	77	2.63	104	3.87	153	7.17	84	2.49	130	3.9	176	3.38	169	6.98	151	5.4	143	4.34	71	3.42	123	3.76	125	3.99	104	3.71	83	3.52	100	3.79	140	4.53	146	6.01	194	4.65	0.665164	0.382533	normal	1	-0.0123376	normal	0.0263376	0.663568	up	0.962774	0.108026	normal	0.28995
c50514.graph_c0	558	54.83	678	76.05	467	45.23	693	56.96	694	62.05	1069	67.55	106	10.43	127	13.26	212	20.88	275	32.4	622	57.64	375	33.77	317	28.13	453	45.9	582	62.46	200	20.61	407	47.12	298	22.14	0.0758398	0.744005	normal	0.311856	0.653692	normal	4.21846e-05	-1.39767	down	0.732937	0.362643	normal	0.464297
c49106.graph_c0	322	16.37	358	19.86	352	17.35	450	17.95	422	17.95	523	15.1	444	21.92	522	24.08	385	17.64	341	18.18	403	18.19	464	17.89	250	11.09	257	12.58	224	10.99	520	22.68	347	17.61	652	20.1	0.923421	0.086194	normal	1	-0.0524071	normal	0.263287	0.271356	normal	0.35784	-0.477144	normal	0.624228
c56539.graph_c0	47	6.56	63	10.44	75	9.41	105	9.78	64	6.34	110	8.04	114	15.6	77	10.16	40	4.79	55	6.33	96	10.74	91	7.85	47	5.23	75	10.49	32	4.38	67	7.27	65	7.87	89	6.63	0.977321	-0.0687941	normal	1	-0.0440711	normal	0.960342	0.0579727	normal	0.794481	-0.389207	normal	0.809732
c42436.graph_c0	169	13.07	192	16.63	275	21.12	277	16.39	238	15.2	331	14.43	218	16.16	306	21.12	193	13.16	173	14.72	216	14.8	209	12.26	201	13.37	196	14.52	176	12.74	243	16.49	266	20.12	328	15.46	0.493774	0.383986	normal	0.995344	0.22583	normal	0.261063	0.361844	normal	0.891035	0.176941	normal	0.364113
c54921.graph_c0	904	35.79	949	39.47	1268	45.37	1208	38.6	1365	37.35	2033	38.82	1262	45.99	1317	46.56	1177	43.11	1050	42	1277	44.17	1404	39.95	1141	41.86	1106	47.95	783	29.25	1362	42.63	1214	44.9	1802	39.85	0.970112	0.045718	normal	1	-0.000764899	normal	0.648826	0.120866	normal	0.977979	-0.0619052	normal	0.778772
c60684.graph_c1	312	11.72	245	8.93	300	14.61	275	8.58	253	9.7	372	7.09	328	12.1	285	10.95	299	11.25	200	8.69	173	5.88	327	8.17	205	6.34	309	11.42	221	7.16	312	9.57	203	8.78	380	6.51	0.0912074	0.61256	normal	1	0.0947999	normal	0.0666725	0.509472	normal	0.723139	0.341273	normal	0.693536
c46937.graph_c0	7067	388.24	6477	387.29	5175	271.54	11516	489.44	6095	275.5	9273	287.71	6226	332.12	6915	343.79	7040	346.58	4618	263.93	5603	271.74	7030	290.17	6392	304.88	6125	321.61	3755	193.85	5856	274.14	6776	370.28	9126	302.94	0.220518	0.444776	normal	0.8389	0.428557	normal	0.0742627	0.347326	normal	0.915206	0.15893	normal	0.501
c62108.graph_c1	1029	9.73	837	8.7	908	8.18	817	7.88	2004	15.83	2863	15.52	1107	11.64	1017	10.37	1148	10.72	1200	11.63	1412	13.65	1572	10.87	1195	9.56	706	6.74	913	9.49	1469	12.85	936	8.7	1964	11.3	0.496552	-0.285638	normal	1	0.0766984	normal	0.275813	-0.242044	normal	0.636875	-0.342037	normal	0.882821
c52912.graph_c0	131	5.9	149	6.73	221	11.26	173	5.67	73	2.48	84	1.9	218	10.25	232	8.79	343	12.34	77	3.34	97	3.39	91	3.02	140	5.12	152	6.2	119	4.44	140	4.89	89	3.78	193	4.73	0.000423398	1.21129	up	1	0.140374	normal	2.04533e-10	1.68846	up	0.0878027	0.871182	normal	0.288733
c59971.graph_c1	1682	47.16	1631	47.77	1642	41.12	1895	39.71	2737	63.26	3871	60.05	1726	44.4	1938	46.84	1812	43.15	1950	56.31	2314	55.89	2476	51.08	1923	45.9	1592	41.3	2501	63.96	2097	49.42	1980	52.62	2705	44.49	0.84376	-0.13624	normal	1	0.010751	normal	0.4035	-0.192383	normal	0.9652	0.0872289	normal	0.850369
c53002.graph_c0	79	8.7	99	11.28	108	11.76	137	12.56	85	6.81	136	7.38	126	12.02	141	13.01	105	8.84	95	10.49	124	11.9	127	10.7	125	10.87	100	11.91	94	10.31	99	10.04	83	9.9	150	10.1	0.994758	0.0346759	normal	1	-0.204123	normal	0.614079	0.214096	normal	0.949981	0.120363	normal	0.799051
c54347.graph_c1	48	1.79	34	1.51	40	1.28	76	2.47	40	1.15	87	1.79	71	2.52	50	1.47	63	1.84	29	1.06	60	2.17	68	2.01	52	1.8	50	1.59	61	2.05	58	1.57	42	1.75	74	1.59	1	-0.0289223	normal	1	0.123784	normal	0.506552	0.370758	normal	0.822592	0.335231	normal	0.981954
c49196.graph_c0	39	8.27	13	3.01	13	2.53	29	6.03	60	11.55	59	8.09	40	8.2	49	8.17	33	5.19	24	6.21	35	10.1	20	3.96	21	5.2	10	1.51	18	3.76	22	5.44	27	7.03	41	8.99	1	0.00246	normal	0.890135	0.583884	normal	0.183412	0.714958	normal	0.783476	-0.471586	normal	1
c62266.graph_c0	1638	26.27	1401	31.07	1254	30.05	1467	26.72	2978	35.43	4230	34.26	1709	35.07	1568	34.13	1917	33.78	1722	32.35	2033	35.66	2407	32.44	1896	29.57	1301	28.16	1329	26.54	2289	31.25	1324	29.91	3046	29.63	0.731222	-0.204242	normal	1	0.146949	normal	0.654015	-0.128689	normal	0.841663	-0.210581	normal	0.964261
c57025.graph_c0	38	1.22	36	1.32	25	0.81	13	0.29	96	2.55	142	2.61	34	1.11	28	0.88	32	0.93	26	0.91	32	0.89	40	0.96	34	0.99	7	0.23	26	0.83	39	1.12	24	0.8	54	1.11	0.803954	0.337898	normal	0.70182	0.952076	normal	0.942272	0.0596625	normal	0.89635	-0.315485	normal	0.94044
c60341.graph_c0	801	19.85	676	17.44	867	20	712	13.62	1204	24.39	1654	22.62	976	23.26	1064	24.15	1059	23.41	952	26.25	1195	25.4	1192	22.06	1266	27.24	889	22.21	686	15.95	1105	24.17	951	22.93	1579	23.48	0.684052	-0.210681	normal	0.975961	-0.237745	normal	1	-0.000274503	normal	1	-0.0125226	normal	1
c60500.graph_c0	1346	42.46	1191	40.37	1407	42.09	1644	39.64	1568	40.46	2345	40.97	1554	47.14	1569	44.38	1568	43.91	1330	43.5	1659	45.85	1869	43.93	1665	44.96	1453	43.66	1252	36.67	1532	41	1326	41.22	2160	40.53	1	0.00943718	normal	1	-0.0902344	normal	0.834409	0.0653325	normal	0.955085	0.0892855	normal	0.892066
c56214.graph_c0	163	6.03	201	9.75	300	12.41	234	7.66	287	9.21	445	8.92	270	10.92	277	11.39	176	6.04	215	8.35	297	9.68	303	8.68	175	5.56	193	7.92	198	7.82	248	8.22	206	8.58	344	7.81	1	0.00811708	normal	1	-0.0688107	normal	0.908035	-0.0601602	normal	0.773573	-0.2687	normal	0.799031
c59048.graph_c0	355	18.99	196	10.28	296	13.69	209	7.5	687	28.32	1009	30.6	309	14.19	309	14.05	353	15.78	348	20.33	429	19.39	461	18.97	361	16.24	273	11.8	552	24.97	424	17.8	369	17.63	594	18.59	0.713148	-0.247865	normal	1	0.236885	normal	0.354028	-0.237638	normal	0.885761	0.196509	normal	0.952887
c55526.graph_c0	157	12.22	164	13.4	257	18.55	211	12.06	291	17.94	410	17.69	234	17.08	246	17.02	215	14.65	170	13.19	229	15.42	222	12.77	192	12.68	209	15.59	332	24.69	225	14.54	207	15.51	312	14.3	0.83715	0.193999	normal	0.985525	0.238232	normal	0.367316	0.272153	normal	0.480888	0.503737	normal	0.824399
c58767.graph_c2	4630	245.27	2049	100.52	2043	74.49	6131	255.24	3458	133.06	5291	141.95	4197	197.61	2016	66.4	3527	156.92	1524	68.55	1037	26.9	2307	80.42	805	25.63	1124	43.73	719	21.62	4185	182.6	3027	148.21	6508	205.06	0.00617596	1.16061	up	0.00226896	1.39206	up	0.000469357	1.13296	up	0.325099	-0.61819	normal	1.14213e-07
c60665.graph_c0	729	29.78	623	27.2	539	20.41	741	24.51	919	29.4	1269	28.78	798	30.7	820	30.21	877	31.21	767	32.91	725	25.45	948	28.97	920	31.08	737	28.55	637	22.74	791	26.34	648	25.95	1014	23.89	0.96104	-0.0589008	normal	1	-0.0455209	normal	0.610054	0.139131	normal	0.910653	0.13871	normal	0.813819
c53013.graph_c0	1263	67.29	1480	99.22	2545	190.17	1804	83.88	1902	91.6	2735	89.98	1805	96.54	1858	94.99	1490	69.33	1462	85.16	1680	81.63	1916	79.93	1273	51.47	1258	63.69	1851	104.97	2274	101.5	1675	96.95	2997	94.53	0.51253	0.357654	normal	1	0.0546053	normal	0.620149	0.135939	normal	0.985711	0.0518403	normal	0.1908
c54555.graph_c0	69	3.15	53	2.58	55	2.35	92	3.2	70	2.65	111	2.84	63	2.72	47	1.88	64	2.48	82	3.9	84	3.42	111	3.83	80	2.99	79	3.4	50	2.05	76	2.95	80	3.68	70	1.9	0.713957	-0.335038	normal	0.995344	-0.295306	normal	0.152334	-0.553292	normal	0.926628	-0.168539	normal	0.653321
c39817.graph_c0	51	11.64	51	12.91	90	19.26	85	14.55	67	12.48	98	13.04	80	17.34	99	20.03	70	13.89	62	14.59	81	16.58	59	10.29	78	15.12	59	12.7	77	16.69	76	14.57	87	19.17	95	13.64	0.892008	0.204214	normal	1	0.0203826	normal	0.403414	0.393061	normal	0.82863	0.308691	normal	0.792323
c43344.graph_c0	106	7.69	77	5.07	174	11.42	138	6.79	126	7.13	174	6.8	126	8.72	133	8.47	113	7.14	118	7.78	134	8.06	147	7.92	98	5.34	121	7.75	121	7.52	75	4.19	134	8.46	114	4.92	0.936273	0.124987	normal	1	-0.144593	normal	1	0.00608941	normal	1	0.0212312	normal	0.642146
c52721.graph_c0	741	33.7	800	40.39	877	38.03	856	30.77	1198	46.2	1690	43.8	761	33.73	864	35.3	763	31.81	846	40.07	940	38.73	1042	36.16	757	30.17	630	28.14	822	36.06	1028	40.19	866	38.83	1475	40.25	0.928914	0.0774627	normal	1	0.0816461	normal	0.579375	-0.139158	normal	0.931602	-0.113669	normal	0.777458
c36097.graph_c0	323	17.13	281	16.2	194	9.83	312	12.75	190	8.29	289	8.62	168	8.63	242	11.59	363	17.17	198	10.91	256	12.01	324	12.9	328	15.04	351	17.87	166	8.31	234	10.53	187	9.81	342	10.92	0.532121	0.369491	normal	1	-0.20437	normal	0.83337	0.117277	normal	0.674139	0.366701	normal	0.814665
c41172.graph_c0	146	6.2	140	5.94	168	7.01	186	6.58	149	4.5	188	3.73	134	5.53	123	3.96	129	4.11	140	5.24	172	5.77	157	4.19	107	3.64	81	3.56	107	4.23	182	5.89	160	6.34	258	5.63	0.756508	0.24891	normal	1	-0.102872	normal	0.669998	-0.177349	normal	0.590067	-0.434651	normal	0.708938
c60738.graph_c0	160	9.41	144	9.12	73	4.02	133	5.8	207	9.98	293	9.57	140	8.11	125	6.57	148	7.56	105	6.52	160	8.17	187	8	119	6.03	98	5.49	79	4.34	213	10.31	106	6.01	310	10.78	0.967741	0.0818091	normal	1	0.178289	normal	1	0.000144656	normal	0.716905	-0.357384	normal	0.629121
c49131.graph_c0	124	5.22	148	7.09	179	7.9	124	3.94	238	8.92	409	9.98	120	5.04	105	4.04	168	6.43	208	9.56	194	6.9	257	8.33	148	5.29	198	8.51	699	28.96	149	5.6	181	8.32	218	5.71	0.758883	-0.245467	normal	1	-0.148228	normal	0.0454852	-0.634382	down	0.310966	0.954317	normal	0.467846
c57079.graph_c0	362	12.47	406	12.88	431	12.32	431	11.77	406	13.39	601	12.92	460	12.78	493	14.01	432	11.75	356	10.92	515	13.95	455	10.43	401	9.24	396	11.49	335	10.38	532	14.34	368	10.76	733	13.38	0.820675	0.161867	normal	1	-0.171284	normal	0.55301	0.1711	normal	1	0.0136332	normal	0.751896
c56250.graph_c2	118	4.55	130	3.48	323	10.85	106	2.5	400	8.45	547	8.03	115	4.34	105	3.76	58	2.12	230	7.18	233	6.2	379	7.66	105	2.74	112	3.57	389	9.06	124	4.83	71	3.27	184	4.15	0.829629	-0.259729	normal	1	-0.0421143	normal	3.98658e-07	-1.4726	down	0.951779	-0.170756	normal	1.33574e-05
c59965.graph_c1	137	14.32	128	14.01	156	16.26	245	22.08	186	18.93	255	18.24	188	20.84	155	14.94	160	15.18	146	18.16	191	22.16	194	20.19	144	11.17	107	10.53	115	10.32	161	14.19	140	15.31	252	15.69	0.993475	-0.0290791	normal	1	0.11561	normal	0.95214	0.0356391	normal	0.759432	-0.29892	normal	0.938557
c61630.graph_c0	1194	29.68	1092	29.95	1019	24.82	1459	28.29	1277	26.05	1956	27.04	1235	29.99	1367	31.7	1426	31.78	1315	33.88	1337	29.25	1755	32.64	1602	34.92	1498	37.79	1316	31.03	1352	28.46	1038	25.53	2007	29.59	0.90224	-0.102053	normal	0.995344	-0.191878	normal	0.966554	-0.0181396	normal	0.783046	0.244349	normal	0.730404
c49704.graph_c1	9	1.98	24	5.83	10	2.07	42	7	28	5.07	23	2.98	20	4.24	8	1.57	26	5.05	15	3.43	20	3.98	35	5.97	14	2.65	38	8	27	5.67	13	2.44	36	7.75	31	4.31	0.892008	-0.339027	normal	1	0.244648	normal	0.83642	-0.222519	normal	0.792471	0.474868	normal	0.938174
c58249.graph_c1	302	7.35	290	8.01	342	7.52	319	5.52	352	6.84	545	7.31	368	8.52	409	9.03	425	8.67	284	7.28	335	6.69	386	7.13	310	6.27	301	6.45	205	4.53	411	7.94	331	7.11	514	7.05	0.731171	0.202379	normal	1	-0.0315759	normal	0.0813204	0.371023	normal	0.978679	-0.0618502	normal	0.604435
c52781.graph_c0	143	11.61	157	13.77	129	10.26	237	17.56	261	22.94	383	26.72	180	16.62	207	14.44	204	14.42	186	21.92	246	23.36	320	25.84	156	10.5	165	12.35	149	10.8	226	21.91	196	21.3	334	23.13	0.305106	-0.476605	normal	1	-0.0551024	normal	0.502195	-0.220923	normal	0.544407	-0.412958	normal	0.893506
c59629.graph_c1	584	71.62	675	91.93	752	77.19	889	70.63	783	81.99	1031	70.84	1006	116.21	1112	111.49	899	90.44	825	101.5	1036	104.66	1059	88.94	949	97.87	960	102.36	818	92.71	860	78.09	868	88.24	1054	77.23	0.644596	-0.231953	normal	0.69421	-0.375868	normal	0.548415	0.154432	normal	0.905284	0.143953	normal	0.710546
c51613.graph_c0	209	9.06	183	8.61	199	8.25	310	10.39	170	6.06	264	6.44	228	9.58	263	10.3	192	7.46	210	9.44	258	9.88	308	10	187	7	164	6.87	101	4.12	317	11.65	169	7.24	482	12.54	0.9425	-0.0779826	normal	0.991231	-0.286922	normal	0.871882	-0.0692789	normal	0.372482	-0.54216	normal	0.841593
c61063.graph_c0	280	16.58	323	26.75	332	18.6	352	15.58	436	25.13	637	23.65	476	26.17	535	30.02	391	28.62	355	26.55	479	24.72	469	25.87	403	23.75	399	21.48	296	21.61	412	28.1	359	24.5	615	25.23	0.807721	-0.168549	normal	0.997384	-0.181923	normal	0.43942	0.214139	normal	1	-0.00665151	normal	0.959263
c60652.graph_c1	6102	191.19	6081	236.58	6363	214.51	8324	224.77	5767	153.06	7901	140.95	5248	178.8	5905	193.75	6947	211.77	5221	181.26	6319	198.44	6822	164.23	8222	229.88	7526	259.23	5850	187.86	5019	141.01	4912	171.81	6820	134.24	0.39315	0.323084	normal	1	0.0196912	normal	0.779746	0.090373	normal	0.434353	0.470491	normal	0.453651
c58632.graph_c0	461	14.21	407	13.99	391	11.87	401	9.75	677	17.31	974	16.9	480	14.51	535	15.25	527	14.73	479	15.42	597	16.58	670	15.5	532	14.31	414	12.63	312	9.31	536	14.39	430	13.41	769	14.44	0.811138	-0.156719	normal	1	-0.0994132	normal	0.842509	-0.0649246	normal	0.782206	-0.240092	normal	0.74852
c42716.graph_c0	118	7.48	137	9.52	65	3.94	188	9.2	239	12.46	377	13.5	109	6.7	88	5.04	129	7.29	47	3.1	88	4.95	91	4.35	66	3.62	55	3.35	24	1.44	58	3.14	153	9.6	110	4.22	0.161854	0.850291	normal	7.01177e-05	1.52537	up	0.0784676	0.662244	normal	0.791274	-0.39414	normal	0.606547
c58482.graph_c0	26	5.07	12	2.58	20	3.68	19	2.81	53	8.5	84	9.69	12	2.44	11	1.92	15	2.58	30	6.07	23	4.04	49	7.5	27	4.54	12	2.24	46	8.54	29	4.81	35	6.69	56	6.85	0.698223	-0.496891	normal	1	0.251348	normal	0.0148535	-1.29081	down	1	0.00632986	normal	0.947515
c59067.graph_c0	84	8.93	101	10.27	111	10.08	176	12.7	133	11.84	184	10.93	144	14.47	155	12.96	167	14.5	127	13.02	118	10.12	179	13.72	130	11.85	118	10.22	123	11.67	150	12.97	150	14.46	178	10.93	0.846259	-0.204935	normal	1	-0.0338001	normal	0.505589	0.251838	normal	0.986445	0.0555798	normal	0.934464
c56276.graph_c0	15	1.43	11	1.25	23	1.99	19	1.38	17	1.43	28	1.91	21	1.83	16	1.66	21	1.97	16	1.85	29	2.39	22	1.54	13	1.16	15	1.51	27	2.26	24	3	10	0.99	37	2.68	0.963061	-0.152377	normal	1	-0.360605	normal	0.946166	-0.0921277	normal	1	-0.0179516	normal	0.967976
c60274.graph_c0	54	2.48	29	1.32	28	1.08	71	2.32	158	5.82	171	4.26	44	1.96	50	2	33	1.28	95	4.57	91	3.55	134	4.49	66	2.74	19	0.82	42	1.81	114	4.39	47	1.98	129	3.39	0.00936628	-1.21143	down	1	0.00987568	normal	0.000168327	-1.218	down	0.104918	-1.10987	normal	0.731142
c55600.graph_c1	1158	58.56	1185	63.88	1760	87.29	1689	65.71	1659	72.65	2500	73.22	1653	80.01	1867	83.9	1405	64.46	1294	66.64	1681	75.91	1896	72.5	1268	53.91	1258	59.54	1332	62.7	1541	66.23	1246	64.67	2097	65.66	0.960831	0.0588505	normal	1	-0.0217207	normal	0.645023	0.131359	normal	0.9652	-0.0793733	normal	0.796345
c47886.graph_c0	67	5.64	64	5.86	102	7.71	83	5.75	80	6.97	125	6.18	70	5.95	85	6.05	94	6.45	38	3.06	67	5.58	53	5	71	5.35	67	6.5	46	3.66	78	6.78	85	7.74	98	4.94	0.104178	0.859652	normal	0.72909	0.571231	normal	0.0436786	0.768162	up	0.682957	0.459193	normal	0.256804
c47743.graph_c0	72	4.47	100	6.43	104	6.06	117	5.26	100	4.87	142	4.71	129	7.7	159	8.74	109	5.86	93	5.72	147	7.87	119	5.26	111	5.82	111	6.44	117	6.71	118	6.1	87	5.27	173	6.41	0.973361	-0.0710372	normal	0.995344	-0.274	normal	0.572743	0.250846	normal	0.923474	0.165581	normal	0.952887
c56402.graph_c0	1268	45.24	700	28.65	1172	39.84	902	24.85	2250	65.22	3720	72.88	850	29.89	624	20.64	1089	35.01	1493	54.47	1276	40.56	2388	62.73	1348	42.31	1038	36.2	1416	46.78	1107	33.56	1074	37.94	1763	37.77	0.438748	-0.40396	normal	1	0.0419094	normal	0.00102343	-0.87558	down	0.891035	-0.180643	normal	0.0782165
c58105.graph_c0	125	15.27	133	16.64	163	16.92	163	12.56	159	13.71	200	12.43	202	22.64	178	18.12	97	9.84	159	17.15	140	13.73	188	16.35	163	16.47	147	17.04	116	11.23	136	12.69	159	15.31	177	12.43	0.948599	0.0880637	normal	1	-0.177179	normal	0.921559	0.0716691	normal	0.994814	0.035463	normal	0.882821
c58193.graph_c0	112	5.73	95	5.41	90	4.88	45	1.78	128	5.54	239	7.08	127	6.59	76	3.87	145	7	138	7.97	69	3.36	199	7.9	199	9.27	115	5.65	183	9.16	152	6.88	79	4.37	282	8.78	0.940894	-0.131607	normal	0.997384	-0.378836	normal	0.914403	-0.0959741	normal	0.587599	0.53269	normal	0.92725
c51716.graph_c1	568	30.36	614	38.75	768	44.94	748	38.47	899	40.8	1166	35.41	786	44.13	852	49.87	725	36.97	635	36.34	896	44.76	854	36.61	582	27.43	593	36.1	575	30.89	816	38.12	738	41.66	1115	34.74	0.999494	0.015122	normal	1	-0.0524467	normal	0.74472	0.0976302	normal	0.837859	-0.196557	normal	0.940735
c54331.graph_c0	31	2.84	25	2.5	60	5.24	46	3.24	59	4.45	73	3.81	45	3.99	52	4.29	57	4.65	44	4.19	31	2.53	65	4.51	54	4.28	41	3.61	32	2.78	32	2.49	41	3.71	55	3.07	1	0.0266641	normal	1	0.0611701	normal	0.695329	0.255303	normal	0.985626	0.0958365	normal	0.852717
c51093.graph_c0	236	12.43	209	10.32	255	14.12	214	8.71	301	11.7	386	11.89	283	12.73	311	14.76	289	13.06	178	9.94	256	10.97	263	10.81	333	13.56	269	12.75	249	12.09	250	8.38	230	10.85	310	7.59	0.537828	0.317952	normal	1	0.0728768	normal	0.0440543	0.457734	normal	0.28865	0.531574	normal	0.912075
c60189.graph_c0	550	7.5	533	8.09	552	7.17	735	7.45	835	10.15	1326	10.36	654	8.64	676	8.44	620	7.5	570	8.46	718	8.59	896	8.96	658	7.62	519	6.8	494	7.13	738	8.18	589	8.03	1136	8.84	0.90499	-0.0959551	normal	1	0.103961	normal	0.905498	-0.0413196	normal	0.904921	-0.138525	normal	0.949823
c49660.graph_c0	126	5.74	113	5.47	111	4.74	157	5.48	95	3.46	148	3.73	121	5.29	145	5.83	143	5.7	85	3.96	99	3.96	129	4.39	101	3.93	110	4.8	45	1.92	134	5.13	144	6.42	187	5.05	0.380303	0.479817	normal	1	0.115525	normal	0.103096	0.50343	normal	0.993712	-0.0489534	normal	0.3004
c57659.graph_c0	471	9.4	389	8.29	383	7.32	606	9.46	673	11.03	975	10.77	432	8.3	648	11.53	509	9.22	512	10.45	549	9.4	634	9.31	563	9.65	425	8.17	526	9.83	588	10.01	562	11.26	861	10.07	0.845476	-0.141593	normal	1	0.106659	normal	0.993095	0.00863915	normal	0.966306	0.0737573	normal	0.786124
c58851.graph_c0	163	12.57	138	11.6	171	12.57	228	13.51	148	9.37	194	8.47	243	18.17	219	15.24	154	10.56	131	10.47	181	12.36	198	11.55	189	12.6	164	12.1	186	13.64	176	11.5	189	14.35	249	11.61	0.809987	0.201127	normal	1	-0.0622306	normal	0.244696	0.390679	normal	0.688307	0.333537	normal	0.801602
c59079.graph_c0	909	33.66	842	35.82	1063	44.18	1080	34.8	1005	30.87	1587	31.98	973	38.84	1040	41.62	977	34	860	35.68	1004	37.11	1254	34.71	1395	48.56	1132	45.54	1278	48.57	978	33.55	1049	41.91	1525	35.35	0.789774	0.16314	normal	1	-0.0509768	normal	0.857318	0.0568356	normal	0.265299	0.536118	normal	0.880009
c54698.graph_c1	283	17.47	221	13.61	289	17.38	372	17.89	328	15.65	433	15.24	290	16.08	375	21.26	343	18.29	303	19.15	366	19.24	389	18.5	314	15.7	318	18.31	295	17.59	317	16.57	217	12.86	437	16.92	0.893135	-0.114437	normal	1	-0.167486	normal	0.93098	0.0374286	normal	0.981612	0.0539851	normal	0.502134
c57772.graph_c0	188	8.82	114	5.81	97	4.4	150	5.42	262	10.1	421	11.09	148	6.73	131	5.55	176	7.41	173	8.43	141	5.85	202	7.11	177	7.21	104	4.68	96	4.25	249	9.91	105	4.87	342	9.64	0.974671	-0.0678026	normal	0.96474	0.327976	normal	0.897059	-0.0753635	normal	0.859626	-0.241246	normal	0.775287
c56529.graph_c1	18183	2346.3	17859	2523.84	23974	2937.17	37640	3713.54	19802	2101.47	27520	2041.66	24036	2998.24	33276	3855.86	28579	3274.05	22344	2996.42	29066	3351.9	29306	2881.01	34026	3791.54	35604	4406.29	17714	2169.02	30769	3376.74	30531	3879.45	40478	3217.85	0.868805	-0.126068	normal	1	-0.135296	normal	0.451559	0.196447	normal	0.720714	0.34654	normal	0.482275
c60207.graph_c0	330	18.26	346	20.72	421	22.79	498	21.22	501	22.39	702	21.56	469	25.23	493	24.58	438	22.55	314	18.41	468	23.96	429	18.18	334	16.56	370	20.18	311	16.77	500	23.37	419	23.52	679	22.69	0.816022	0.164688	normal	0.989817	0.207074	normal	0.165635	0.321659	normal	1	-0.00379866	normal	0.415257
c55022.graph_c0	1020	80.76	1106	92.56	2212	161.33	1192	73.37	1467	97.73	2236	95.2	1729	137.52	1586	114.2	1061	71.81	1097	97.73	1518	109.71	1647	101.35	960	72.8	805	58.2	3563	281.23	2522	188.87	1928	142.81	3729	187.8	0.638609	0.323673	normal	1	-0.108574	normal	0.648912	0.156715	normal	0.615704	0.620502	normal	8.80066e-06
c46265.graph_c0	18	0.87	10	0.53	38	1.76	12	0.45	111	4.43	199	5.43	14	0.66	33	1.45	9	0.39	45	2.27	26	1.12	67	2.44	0	0	6	0.28	98	4.49	38	1.57	14	0.67	52	1.52	0.497212	-0.769147	normal	0.912536	0.784339	normal	0.0586877	-1.18931	normal	1	-0.072178	normal	0.546503
c49787.graph_c0	640	71.27	637	77.47	766	80.99	917	78.72	735	67	979	62.11	789	84.65	903	90.64	692	68.17	765	88.95	862	85.87	961	81.93	836	79.97	749	79.46	721	75.93	723	68.81	675	74.1	995	68.05	0.973509	-0.0390851	normal	0.975961	-0.233792	normal	0.977039	-0.0134241	normal	0.966687	0.0718843	normal	0.465653
c53024.graph_c0	286	8.76	279	9.23	222	6.69	318	7.48	788	19.34	1203	20.63	300	9.02	374	10.39	231	6.2	357	11.19	491	12.89	570	12.92	387	10.28	255	7.48	562	15.7	371	9.5	443	13.14	567	10.25	0.127677	-0.520694	normal	0.94651	0.342711	normal	0.0259522	-0.529069	normal	0.994814	0.0322024	normal	0.833852
c60987.graph_c0	259	38.76	205	30.64	231	34.53	304	34.43	295	39.16	414	47.3	328	42	343	40.42	299	46.42	252	44.84	272	37.52	342	43.59	316	38	294	32.95	200	29.08	282	37.42	267	35.64	389	42.67	1	-0.00840748	normal	1	-0.0546255	normal	0.270989	0.275662	normal	0.919876	0.139779	normal	1
c56370.graph_c1	309	11.12	399	15.53	400	13.43	429	11.97	440	13.18	562	11.28	378	13	489	15.67	380	12.19	311	11.64	408	13.04	434	11.72	338	10.53	374	12.89	335	11.46	301	9.14	293	10.29	396	8.44	0.63777	0.257424	normal	1	0.0402936	normal	0.395901	0.224052	normal	0.933569	0.114196	normal	0.361801
c61223.graph_c0	2300	113.84	3233	170.88	3533	163.87	3106	116.54	4736	197.38	6334	180.38	3383	160.58	3245	143.78	2001	86.62	2313	121.22	3696	164.59	2943	111.18	1372	62.17	1444	70.76	3420	162.44	2633	109.47	1836	89.65	3418	100.27	0.557608	0.324898	normal	0.844297	0.342824	normal	0.915575	0.0537435	normal	0.886249	-0.244906	normal	0.34826
c54511.graph_c0	271	20.32	364	31.02	708	54.47	370	21.74	452	29.23	629	27.95	492	38.21	490	35.08	357	24.23	375	29.56	432	29.9	451	25.94	407	26.79	385	28.87	444	34.19	364	23.84	498	38.61	477	22.48	0.605044	0.377868	normal	1	-0.103665	normal	0.513782	0.193638	normal	0.815654	0.217865	normal	0.990943
c50673.graph_c0	17	1.36	30	2.66	17	1.3	16	1	40	2.62	32	1.46	12	0.92	7	0.5	14	0.99	26	2.21	20	1.42	35	2.09	17	1.2	28	2.11	15	1.13	23	1.54	15	1.18	28	1.36	1	-0.01486	normal	1	-0.166333	normal	0.0482696	-1.16963	down	0.964764	-0.180573	normal	0.690406
c50438.graph_c0	110	17.69	101	16.96	145	22.21	140	17.43	130	17.92	171	16.27	97	15.69	100	14.88	141	19	105	16.69	121	17.53	98	12.63	85	11.67	79	12.38	76	12.88	87	11.64	132	21.34	159	16.73	0.547706	0.416281	normal	1	0.153439	normal	0.784244	0.155196	normal	0.894969	-0.209688	normal	0.938197
c61328.graph_c0	7	3.8	1	0.36	6	1.19	13	1.95	34	6.59	47	6.83	10	2.71	7	1.64	4	1.13	28	7.15	17	3.12	27	4.89	38	8.61	2	0.62	7	1.64	16	3.71	6	1.91	19	3.15	0.00552194	-2.05778	down	1	0.0163391	normal	0.00618991	-1.66609	down	0.886207	-0.47201	normal	0.226351
c51835.graph_c0	193	6.4	197	7.08	326	10.3	360	9.23	297	8.07	509	9.42	215	6.88	188	5.61	189	5.58	247	8.51	242	7.06	416	10.3	192	5.51	250	7.92	229	7.16	220	6.21	219	7.18	335	6.63	0.998188	-0.0231253	normal	1	0.0900229	normal	0.0801202	-0.482538	normal	0.915212	-0.158377	normal	0.482614
c51301.graph_c1	34	3.21	40	4.16	45	3.33	40	2.3	168	11.76	303	14.16	62	5.29	34	2.95	22	1.69	72	8.31	91	6.75	106	8.02	38	2.93	32	3.25	48	5.54	94	8.69	38	3.61	131	7.08	0.0707897	-0.860524	normal	0.960992	0.5105	normal	0.0178142	-1.06494	down	0.141463	-0.929417	normal	0.84506
c56057.graph_c0	743	60.14	672	58.66	756	57.22	856	53.35	822	51.54	1241	51.28	1022	82.22	1119	83.12	885	64.91	758	64.38	850	59.88	1182	69.99	1048	73.52	1029	84.42	911	71	853	58.52	899	70.38	1287	58.15	0.970261	-0.0424917	normal	0.975961	-0.213671	normal	0.31158	0.237769	normal	0.575345	0.354283	normal	0.978082
c60547.graph_c2	31	0.76	26	0.76	15	0.35	33	0.62	90	1.84	105	1.4	34	0.81	45	1.02	18	0.4	29	0.74	17	0.41	25	0.47	12	0.26	9	0.21	17	0.42	29	0.85	30	0.76	58	1.03	0.880682	0.313009	normal	0.141037	1.31558	normal	0.488112	0.528792	normal	0.637217	-0.674012	normal	0.547194
c48417.graph_c0	90	7.45	75	6.66	71	5.64	74	4.78	164	11.19	230	10.86	98	7.93	103	7.75	108	8.12	114	9.98	119	8.84	186	11.79	121	8.84	65	5.23	73	5.73	116	8.18	105	8.7	134	6.73	0.394624	-0.502141	normal	1	-0.175919	normal	0.411716	-0.314301	normal	0.611822	-0.455998	normal	0.601062
c49451.graph_c0	1257	50.6	1294	56.89	1142	43.23	1343	41.44	1664	56.12	2242	51.9	1237	47.66	1353	48.1	1172	41.67	1308	54.47	1251	43.91	1779	54.24	1061	37.6	1156	44.98	2878	108.65	1145	39.46	1227	48.77	1657	40.63	0.928069	0.0844283	normal	1	-0.023362	normal	0.76313	-0.093921	normal	0.607974	0.513291	normal	0.59935
c61050.graph_c4	106	9.19	100	9.82	160	13.41	139	9.72	135	10.13	153	7.85	158	13.62	148	12	127	10.45	120	11.4	142	11.43	166	11.38	121	9.46	153	13.47	111	9.51	123	9.52	135	11.7	127	7.18	0.963232	0.0756508	normal	0.997163	-0.256838	normal	0.77847	0.130704	normal	0.964764	0.0995421	normal	0.798245
c48606.graph_c0	19	1.33	17	1.31	22	1.45	20	1.08	24	1.38	28	1.09	15	1.01	24	1.54	23	1.45	21	1.52	10	0.64	19	1.02	10	0.61	17	1.15	13	0.86	28	1.62	27	1.89	54	2.26	0.730419	0.497377	normal	1	0.221303	normal	0.663796	0.398654	normal	--	--	--	0.190232
c54368.graph_c0	33	2.87	30	2.83	37	3.06	55	3.7	34	2.43	39	1.94	33	2.78	37	2.89	19	1.47	38	3.45	41	3.16	27	1.78	12	0.91	31	2.58	20	1.64	35	2.58	38	3.26	54	2.86	0.918942	0.190315	normal	1	0.0197591	normal	0.850453	-0.173832	normal	0.761923	-0.515263	normal	0.951323
c58102.graph_c1	62	6.02	26	2.83	155	14.6	61	4.5	90	7.31	158	8.72	63	5.7	44	3.86	61	5.23	81	7.9	114	9.7	105	7.69	49	4.13	50	4.69	1195	108.4	71	5.83	62	5.93	97	5.59	0.998601	-0.0387028	normal	0.989817	-0.306256	normal	0.0494275	-0.720767	down	0.0866274	2.43092	normal	0.332276
c50942.graph_c0	525	39.48	522	43.11	805	58.29	716	41.76	724	44.84	914	39	637	46.74	681	46.76	696	46.97	608	47.98	721	48.35	813	46.47	706	46.21	654	47.65	513	36.8	639	40.91	534	39.93	835	38.25	0.923958	0.0892254	normal	1	-0.134486	normal	0.951818	0.0231473	normal	0.985626	0.0451842	normal	0.526226
c43164.graph_c0	13	4.64	15	5.97	47	15.69	30	8.03	19	5.59	18	3.91	27	9.26	21	6.63	20	6.25	23	8.56	13	4.28	28	7.97	17	5.24	18	6.15	21	7.21	18	5.5	24	8.33	17	3.98	0.78717	0.503295	normal	1	-0.149219	normal	0.846213	0.196102	normal	1	0.0523268	normal	0.945157
c42135.graph_c0	16	1.29	43	4.12	57	4.67	45	2.62	84	5.9	125	6.25	8	0.67	5	0.44	25	1.96	145	14	36	2.89	163	11.55	11	0.86	16	1.32	520	44.13	17	1.41	68	6.19	35	2.02	0.156811	-1.27698	normal	0.72148	-0.800547	normal	7.02463e-06	-3.0612	down	0.773066	0.975456	normal	0.0953655
c56082.graph_c2	32	6.73	28	6.31	27	5.21	40	6.23	50	8.53	70	8.52	45	8.87	36	6.57	47	8.49	35	7.44	37	6.83	43	6.8	32	5.64	34	6.66	26	5.07	41	7.2	22	4.41	97	12.49	0.975528	-0.0953938	normal	1	0.167131	normal	0.674254	0.26505	normal	0.986912	-0.0824768	normal	0.856161
c60796.graph_c0	237	5.02	196	3.61	172	3.08	199	3.53	182	2.86	288	3.11	302	5.75	384	8.7	280	4.76	211	4.83	194	3	245	4.17	100	1.48	163	2.78	175	3.05	272	4.26	217	4.02	351	4.1	0.816022	0.200555	normal	0.976308	-0.260694	normal	0.00303245	0.67056	up	0.786134	-0.311158	normal	0.637182
c45282.graph_c0	17	1.13	30	2.19	41	2.9	35	1.87	43	2.33	37	1.44	27	1.87	52	5.07	20	1.23	46	3.38	65	4.61	46	2.33	34	2.13	26	1.81	22	1.46	26	1.46	19	1.31	43	1.71	0.609591	-0.545299	normal	0.662379	-0.713664	normal	0.356459	-0.577047	normal	0.415162	-0.714789	normal	0.0568162
c52334.graph_c0	179	5.17	122	3.83	165	4.57	169	3.77	174	4.13	260	4.2	179	5.01	161	4.21	201	5.19	169	5.08	170	4.34	224	4.85	197	4.92	163	4.55	101	2.75	217	5.34	160	4.58	348	6.02	0.993417	0.0301982	normal	1	-0.197773	normal	0.913344	0.0565949	normal	0.984305	-0.061159	normal	0.726638
c55049.graph_c0	2325	85.73	2142	85.78	1950	68.9	3542	101.35	1574	47.79	2386	49.53	2446	87.51	3074	102.57	2807	92.34	2380	91.68	2832	92.53	3389	94	3514	112.11	3662	129.73	2583	89.8	2334	73.39	1980	72.68	3493	77.53	0.897088	-0.104084	normal	0.94529	-0.392057	normal	0.833845	0.0673467	normal	0.497818	0.428138	normal	0.336945
c44897.graph_c0	13	0.58	23	1.15	28	1.18	22	0.73	22	0.79	27	0.66	40	1.74	38	1.49	23	0.9	15	0.67	27	1.06	34	1.08	43	1.62	40	1.7	24	1	19	0.69	21	0.92	21	0.57	0.985597	0.0833988	normal	1	-0.348379	normal	0.373833	0.539727	normal	0.438644	0.75021	normal	0.774895
c57953.graph_c0	92	6.73	105	8.37	153	10.69	160	9.01	127	7.64	177	7.33	101	7.16	106	7	109	7.11	86	6.54	161	10.46	143	7.89	123	7.78	109	7.66	117	8.1	155	9.64	122	8.82	197	8.74	0.906138	0.15695	normal	1	0.00231701	normal	0.710802	-0.179982	normal	0.964764	0.0984719	normal	0.826291
c62015.graph_c2	52	1.74	54	1.95	50	1.57	34	0.92	72	1.95	68	1.19	59	2.06	64	2.01	52	1.55	35	1.05	53	1.68	56	1.34	37	1.16	50	1.45	33	0.99	37	1.16	39	1.39	48	0.93	0.626372	0.435834	normal	1	-0.0124802	normal	0.405524	0.398982	normal	1	-0.00284078	normal	0.738618
c38329.graph_c0	0	0	0	0	0	0	38	7.17	35	5.6	35	4.16	0	0	0	0	0	0	16	3.78	29	7.87	24	4.56	0	0	0	0	0	0	27	4.96	7	2.08	37	6.27	1.90397e-10	-7.38276	down	0.990805	0.405403	normal	4.47136e-12	-7.47311	down	2.7043e-09	-7.41036	down	0.949665
c54155.graph_c1	75	3.73	90	4.92	105	5.4	106	4.37	124	5.12	142	3.89	128	6.3	160	7.4	89	4.07	91	4.91	104	4.65	140	5.47	59	2.56	58	2.78	47	2.24	145	6.03	112	5.65	189	5.68	1	0.00562154	normal	1	-0.113959	normal	0.52409	0.285384	normal	0.200424	-0.777915	normal	0.604952
c53568.graph_c0	1308	62.97	1185	61.84	1614	73.91	1506	55.85	1947	76.67	2796	75.17	1546	71.86	1586	68.65	1602	69.17	1246	62.31	1628	69.1	1748	62.85	1447	60.05	1309	60.69	1420	64.41	1782	72.83	1511	71.59	2595	74.6	0.84908	0.135418	normal	1	0.125941	normal	0.550591	0.150138	normal	0.944703	0.104121	normal	0.462881
c52797.graph_c0	930	36.66	871	37.11	842	31.81	1189	36.04	1271	41.24	1762	38.88	941	35.82	1093	38.76	997	35.2	848	34.6	918	31.85	1028	30.47	1041	35.8	828	31.28	678	25.18	860	28.57	919	35.99	1244	29.19	0.653918	0.225093	normal	0.839744	0.299569	normal	0.321115	0.221101	normal	0.953317	0.0917722	normal	1
c58356.graph_c0	113	17.74	140	24.29	462	72.27	110	13.33	111	13.61	186	16.35	319	49.74	295	43.63	228	31.83	133	20.45	141	20.67	138	15.61	117	16.43	248	37.7	198	30.33	94	13.42	94	15.07	145	14.78	0.110539	1.05124	normal	0.94651	-0.343102	normal	1.72901e-06	1.12774	up	0.307905	0.704932	normal	0.373927
c58065.graph_c0	549	35.17	482	33.72	457	28.01	616	30.38	591	31.05	805	28.96	550	33.81	552	31.92	551	31.33	586	38.93	533	30.09	720	34.71	550	30.57	462	28.33	373	22.48	643	35	557	35.13	901	34.81	1	0.000752176	normal	1	-0.152644	normal	0.896722	-0.0474731	normal	0.864022	-0.181248	normal	0.919839
c53758.graph_c0	190	5.94	168	5.6	220	6.35	211	4.86	301	7.81	399	7.22	218	6.32	151	4.3	187	5.29	203	6.54	211	5.7	294	7.04	195	5.17	175	5.02	243	7.06	221	5.93	217	6.63	333	6.27	1	0.0173007	normal	1	0.059713	normal	0.552603	-0.226654	normal	0.986912	0.0505554	normal	1
c61564.graph_c0	568	23.92	787	37.01	2050	83.61	1511	51.97	1388	47.45	1671	38.7	1021	43.39	851	34.16	868	34.08	1011	44.78	1124	41.7	1195	38.8	837	29.82	633	26.36	953	38.02	875	30.83	1061	45.38	1092	27.28	0.797474	0.303572	normal	0.997384	0.194351	normal	0.50246	-0.175603	normal	0.832792	-0.218536	normal	0.641596
c57620.graph_c0	1921	55	1455	41.6	2139	56.39	2107	45.18	2185	46.42	3266	47.67	1910	50.83	1789	43.27	2260	60.47	1788	50.59	2231	53.71	2734	58.9	2194	57.8	1863	54.62	1839	52.43	2270	53.39	1704	45.19	3277	56.15	0.996066	0.0177981	normal	1	-0.124294	normal	0.877075	-0.0561091	normal	0.981589	0.0547379	normal	0.97397
c46952.graph_c0	28	3.95	33	5.1	30	4.01	48	5.17	39	4.52	55	4.47	30	4.09	22	2.78	32	4	22	3.22	21	2.65	40	4.31	57	6.94	52	7.03	25	3.35	56	6.72	41	5.69	114	9.94	0.684972	0.460944	normal	0.919488	0.521231	normal	0.868386	0.147948	normal	0.285949	0.93413	normal	0.0192743
c55442.graph_c1	108	5.22	90	3.7	92	3.71	56	1.92	87	3.18	119	2.67	169	6.69	186	7.11	175	6.93	68	2.94	77	2.77	100	3.51	114	4.33	149	6.15	108	4.25	60	2.64	51	1.92	72	1.95	0.302887	0.558492	normal	1	-0.215624	normal	2.64696e-07	1.22817	up	0.122252	0.854882	normal	0.342751
c56515.graph_c0	167	6.81	147	6.51	102	3.72	94	3.01	283	8.95	415	10.27	187	7.56	154	6.09	193	8.93	194	7.71	209	6.91	254	7.51	186	6.48	143	5.73	113	4.64	205	6.91	177	7.87	299	8.32	0.63666	-0.341605	normal	1	-0.108692	normal	0.628971	-0.184982	normal	0.684825	-0.342394	normal	0.932625
c53490.graph_c0	242	18.15	199	17.43	167	12.47	230	13.62	383	20.78	667	27.18	188	14.14	217	14.84	176	11.57	253	19.25	270	17.64	427	21.96	267	18.11	141	10.38	259	16.1	418	25.23	187	13.94	546	22.82	0.624542	-0.312091	normal	1	0.0856733	normal	0.015602	-0.58357	normal	0.825837	-0.255331	normal	0.886937
c56608.graph_c0	782	20.91	671	19.4	445	11.4	741	15.28	604	13.3	958	14.34	676	17.52	679	16.4	756	18.05	623	17.32	637	15	914	18.28	992	22.95	781	20.02	482	12.15	843	19.11	561	14.83	1273	20.32	0.895043	0.132036	normal	0.996786	-0.189649	normal	0.812175	0.0771953	normal	0.746252	0.283533	normal	0.752912
c54916.graph_c0	735	17.7	731	16.65	808	16.72	939	15.23	1404	27.98	1984	30.31	985	21.18	853	16.12	919	18.14	900	21.99	1036	20.2	1122	19.44	965	19.46	707	14.29	727	15.07	1084	20.13	943	20.07	1444	21.64	0.857852	-0.123486	normal	1	0.172304	normal	0.911182	-0.0400017	normal	0.926543	-0.119949	normal	0.907037
c43711.graph_c1	66	7.13	60	7.16	99	10.22	152	12.54	107	9.48	149	9.18	67	7	55	5.35	75	7.26	72	8.07	108	10.38	134	11.01	62	5.84	51	5.27	110	11.32	89	8.23	107	11.39	180	11.88	0.908787	-0.16194	normal	1	0.149603	normal	0.17049	-0.537998	normal	0.92021	-0.209334	normal	0.882821
c59382.graph_c0	653	35.5	670	43.43	645	37.09	747	32.24	617	28.75	871	27.27	714	38.43	733	36.54	675	33.38	544	29.31	727	36.74	817	30.83	752	33.86	664	35.58	512	24.59	696	32.22	517	29.46	936	29.49	0.628234	0.235024	normal	1	-0.158446	normal	0.568283	0.142342	normal	0.917663	0.129199	normal	0.881478
c54809.graph_c0	516	17.69	261	9.76	192	7.72	207	7	954	31.38	1459	28.47	359	17.38	236	10.59	424	14.9	521	23.82	493	20.58	689	21.01	524	15.49	197	10.3	456	16.79	668	23.58	240	9.4	958	21.18	0.453812	-0.499561	normal	1	0.213404	normal	0.0237643	-0.622195	down	0.780735	-0.304396	normal	0.956005
c50420.graph_c0	7389	297.45	12017	525.95	6687	258.21	4123	128.28	3056	101.12	4744	106.89	7097	277.05	4577	166.66	7930	284.62	4211	177.23	7596	270.97	5887	178.28	9242	321.79	8564	331.57	26453	1006	8051	274.88	5425	215.42	11953	288.85	0.019361	0.894229	up	0.0773094	-0.830635	normal	0.485772	0.271296	normal	0.00736422	1.6097	up	0.300943
c49433.graph_c0	353	28.84	367	33.13	519	40.22	426	25.94	531	34.35	710	31.99	435	35.99	513	37.37	444	32.75	358	29.78	400	28.41	453	26.95	363	26.5	412	33.87	668	52.35	362	23.89	362	28.01	447	21.18	0.451974	0.331114	normal	1	0.158353	normal	0.157915	0.307503	normal	0.419279	0.517277	normal	0.791098
c25217.graph_c0	16	2.02	16	2.22	8	0.96	3	0.29	76	7.9	107	7.78	13	1.59	10	1.14	24	2.7	34	4.47	28	3.16	45	4.33	47	5.13	22	2.67	27	3.24	38	4.09	10	1.25	57	4.44	0.129111	-1.0938	normal	1	0.370101	normal	0.0541621	-1.06447	normal	0.995566	0.0647737	normal	0.880335
c53940.graph_c0	363	27.19	215	19.67	103	6.53	240	12.28	494	26.11	823	30.1	28	1.85	28	1.82	59	3.75	213	14.47	120	6.7	368	18.12	47	2.69	55	3.38	484	29.06	41	2.42	718	50.4	91	4.76	0.851244	0.303926	normal	0.395311	0.799321	normal	5.82016e-09	-2.4657	down	0.994814	0.0736415	normal	0.862252
c61324.graph_c0	24	0.89	24	0.97	41	1.46	34	1.59	33	1.3	49	1.04	36	2.6	26	0.92	41	1.73	37	2.07	41	1.45	35	1.51	27	0.87	22	0.79	8	0.31	53	1.96	39	2.05	68	2.09	0.984681	-0.0627714	normal	1	-0.271104	normal	0.981688	-0.0334169	normal	0.480263	-0.780159	normal	0.67166
c48010.graph_c0	80	10.92	59	8.76	49	6.66	86	10.02	108	12.81	170	13.82	19	2.51	34	4.4	41	5.18	65	10.24	70	8.55	85	8.64	49	5.85	30	4.04	43	5.93	69	8	92	11.95	105	8.54	0.968659	0.0856145	normal	0.901549	0.404066	normal	0.00553241	-1.11458	down	0.468923	-0.612772	normal	0.854455
c51829.graph_c1	207	13.68	181	12.11	232	13.55	228	10.98	246	12.38	284	10.18	257	15.87	239	13.7	218	12.92	201	14.77	277	16.27	234	12.44	232	14.46	168	10.91	122	7.37	232	13.75	241	16.45	267	11.42	0.932831	0.0965222	normal	1	-0.1846	normal	0.791579	0.108686	normal	0.851472	-0.229619	normal	0.986899
c60468.graph_c0	156	4.66	128	3.88	110	2.79	152	3.53	203	5.32	267	4.99	147	3.7	167	3.99	131	3.64	157	5.04	167	4.08	213	4.78	179	5.2	164	4.14	129	3.7	153	4	134	3.68	225	4.33	0.913371	-0.131602	normal	1	-0.0896829	normal	0.694895	-0.160128	normal	0.986047	0.0530568	normal	0.757088
c62159.graph_c1	230	19.73	259	24.23	473	38.67	423	27.93	399	28.14	544	26.5	346	28.73	416	32.15	262	20.01	309	27.55	358	27.29	401	26	207	15.35	278	22.89	702	56.97	344	25.07	319	27.02	410	21.39	0.896231	0.141057	normal	1	0.0783293	normal	0.923737	0.0449968	normal	0.727787	0.437601	normal	0.895344
c53268.graph_c0	32	5.17	30	3.32	40	6.17	70	8.39	63	8.12	69	4.85	52	6.84	49	5.13	64	6.28	53	7.47	59	5.37	47	5.97	38	3.93	48	6.29	53	7.44	45	4.48	47	6.09	59	4.75	0.757942	-0.356874	normal	1	0.0749796	normal	0.846213	0.147031	normal	0.99987	0.0415902	normal	0.864913
c44873.graph_c0	134	13.04	116	10.42	115	10.14	0	0	3	0.16	0	0	106	10.36	199	15.56	135	8.52	0	0	0	0	0	0	104	8.52	160	13.17	138	13.53	0	0	0	0	0	0	1.47496e-39	10.0942	up	--	--	--	6.87656e-43	10.2474	up	6.61262e-29	10.2141	up	--
c59969.graph_c0	1001	17.64	880	16.37	981	16.29	1016	14.07	1404	20.19	2134	20.8	1229	21.05	1292	20.96	1207	19.42	1135	22.94	1344	21.24	1536	19.75	1302	19.72	1046	17.75	896	14.93	1304	19.8	989	16.96	1792	18.49	0.753777	-0.179269	normal	1	-0.144403	normal	0.995211	0.00530463	normal	0.970007	-0.0725791	normal	0.816136
c47547.graph_c0	56	3.25	94	6	156	8.71	82	3.66	112	5.38	149	4.95	116	6.7	129	6.92	117	6.12	80	4.9	131	6.81	102	4.47	91	4.65	99	5.66	117	6.57	86	4.47	90	5.21	128	4.58	0.857159	0.260947	normal	1	-0.176028	normal	0.426632	0.318066	normal	0.885767	0.226665	normal	0.879479
c51345.graph_c0	1130	44.62	1058	45.81	1080	39.9	1152	34.86	1362	41.95	2056	42.7	1176	43.11	1092	40.82	1048	34.85	1115	44.27	1373	47.04	1522	42.67	1086	36.59	874	33.66	717	25.54	1266	41.35	1039	39.74	1770	39.73	0.996066	0.0170588	normal	1	-0.121083	normal	0.523135	-0.159869	normal	0.601579	-0.348235	normal	0.822937
c52287.graph_c1	189	9.22	205	10.86	260	12.07	262	9.77	304	11.96	404	10.96	249	11.52	264	11.54	264	11.46	212	10.57	247	10.54	256	9.26	255	10.61	237	10.92	225	10.27	260	10.71	194	9.23	350	10.27	0.840636	0.170026	normal	1	0.141845	normal	0.433694	0.226018	normal	0.794526	0.241461	normal	0.978082
c44269.graph_c0	18	4.31	14	3.88	11	2.48	35	6.51	25	4.92	31	4.46	14	3.23	26	5.54	26	5.49	22	5.47	16	3.47	25	4.74	34	7.05	26	5.96	17	3.89	32	6.53	27	6.32	27	4.11	0.913249	-0.243772	normal	1	0.274057	normal	0.888416	0.168185	normal	0.740807	0.506271	normal	0.756828
c59430.graph_c0	52	2.67	46	2.3	26	1.16	40	1.34	57	2.2	80	2.17	54	2.34	58	2.4	44	1.65	51	2.45	55	2.5	71	2.57	20	0.9	20	0.72	29	1.33	66	2.55	39	1.68	97	2.62	0.917225	-0.189189	normal	0.995126	-0.311404	normal	0.930788	-0.0692778	normal	0.103009	-1.09822	normal	0.995132
c59033.graph_c1	226	9.56	288	14.3	280	12.31	404	13.13	322	10.46	455	10.57	304	12.63	304	11.89	351	13.64	319	13.43	406	14.78	422	12.76	357	13.3	328	13.8	306	12.49	428	15.69	333	14.8	626	15.87	0.730969	-0.218453	normal	0.993331	-0.220384	normal	0.636406	-0.145447	normal	0.993712	0.0318039	normal	0.782843
c48677.graph_c0	520	30.04	383	23.13	339	19.17	967	43.74	480	27.49	848	33.45	281	15.95	409	20.26	490	24.04	445	28.12	423	22.21	689	33.34	530	26.37	362	19.61	210	11.41	387	19.54	399	23.68	597	22.13	1	-0.00152005	normal	0.960049	0.335306	normal	0.424201	-0.278187	normal	0.804561	-0.272077	normal	0.481195
c55409.graph_c1	543	42.63	579	49.41	1119	96.66	481	27.01	638	42.3	892	41.05	812	65.34	893	63.09	723	51.87	547	47.39	667	51.33	740	47.62	705	47.73	747	56.88	749	62.17	714	54.04	484	39.44	1094	59.29	0.272945	0.490065	normal	0.891064	-0.268358	normal	0.0178602	0.424125	normal	0.40721	0.424172	normal	0.904223
c44685.graph_c0	47	4.73	28	3.3	37	3.66	40	3.33	55	4.53	63	3.74	37	3.66	70	6.4	26	2.38	30	3.3	39	3.38	32	2.56	63	5.95	57	5.92	27	2.82	24	2.03	46	4.85	34	2.28	0.699382	0.441229	normal	0.995344	0.345129	normal	0.489733	0.485093	normal	0.417455	0.755998	normal	1
c46384.graph_c0	4	1.37	5	1.81	18	5.61	12	3.09	13	3.62	21	4.37	13	4.21	4	1.15	8	2.28	15	5.21	20	6.26	12	3.26	5	1.4	7	2.2	18	5.86	13	3.68	14	4.62	8	1.78	0.786942	-0.529995	normal	--	--	--	--	--	--	0.886249	-0.393378	normal	--
c57345.graph_c1	270	7.57	150	4.55	68	1.82	91	1.97	451	10.37	641	10.09	132	3.61	128	3.27	194	4.86	235	6.95	271	6.76	316	6.68	278	6.74	113	3.04	221	5.83	327	7.84	110	3.16	445	7.5	0.700244	-0.429168	normal	1	0.127324	normal	0.00524076	-0.740286	down	0.89494	-0.197133	normal	0.94464
c50584.graph_c0	72	4.21	55	3.05	63	3.35	140	6.42	110	5.28	145	4.28	144	7.23	160	7.37	125	5.56	116	5.83	90	4.07	193	8	80	4.04	100	4.98	72	3.86	163	6.78	80	5.25	211	6.53	0.164689	-0.744927	normal	1	-0.250789	normal	0.632641	0.229624	normal	0.722043	-0.39825	normal	0.983849
c58544.graph_c0	50	2.27	48	2.25	33	0.77	134	3.82	81	2.94	134	3.27	34	1.49	48	1.55	47	1.63	57	3.77	79	2.48	85	2.58	44	1.18	14	0.74	33	1.1	38	0.71	80	3.06	82	1.35	0.652394	-0.429544	normal	0.948814	0.410444	normal	0.101106	-0.659331	normal	0.165282	-1.04402	normal	0.860317
c56103.graph_c0	515	16.7	330	11.78	369	11.48	486	12.18	553	15.45	812	14.86	487	15.3	507	14.89	472	13.67	480	16.18	481	13.78	652	15.83	495	13.9	470	14.63	460	14.08	439	12.08	374	12.19	592	12.16	0.917114	-0.101303	normal	1	-0.103743	normal	0.952639	-0.0252212	normal	0.97021	0.0675692	normal	0.295486
c50750.graph_c1	24	2.9	31	4.2	28	3.27	42	3.95	23	2.32	54	3.8	33	3.84	38	4.15	27	2.94	20	2.57	20	2.21	19	1.75	25	2.67	41	4.9	23	2.67	29	3.02	37	4.46	46	3.49	0.325245	0.787294	normal	0.803176	0.699643	normal	0.106678	0.82575	normal	0.424532	0.825272	normal	0.240044
c51531.graph_c0	164	14.59	168	16.76	178	17.52	137	14.1	260	23.8	363	21	160	14.28	156	11.88	200	15.36	213	21.17	147	12.75	291	18.76	164	13.58	194	13.38	600	33.41	227	21.31	155	16.73	242	16.44	0.985613	-0.0398863	normal	1	-0.114918	normal	0.637834	-0.219334	normal	0.365249	0.845876	normal	0.840372
c50712.graph_c0	17	1.93	25	3.85	13	2.08	15	1.03	34	2.5	44	2.07	30	2.88	25	2.9	38	3.63	13	0.95	32	3.33	45	3.75	22	1.5	30	3.84	12	0.88	23	2.23	21	2.31	34	2.22	0.868836	-0.338592	normal	1	-0.23935	normal	0.806269	0.203126	normal	0.955085	-0.200671	normal	0.853076
c51155.graph_c0	1772	263.39	2163	345.13	2844	392.02	3156	357.08	1993	235.95	2772	229.33	2742	386.33	2987	391.8	2611	343.84	2070	315.2	2475	324.67	2688	298.91	2140	273.49	2538	361.45	2437	336.93	2731	335.8	2256	323.42	3510	316.15	0.742628	0.208154	normal	1	-0.101461	normal	0.104147	0.313984	normal	0.824972	0.229848	normal	0.78727
c41078.graph_c0	285	21.38	286	23.38	317	22.68	489	28.2	447	27.56	748	31.77	316	22.98	303	20.51	403	26.92	241	18.79	335	22.3	404	22.89	364	23.63	323	23.32	319	22.69	355	22.61	436	32.38	686	31.24	0.792576	0.180904	normal	0.402138	0.495999	normal	0.565419	0.18929	normal	0.697103	0.295838	normal	0.126674
c51759.graph_c1	797	61.04	706	58.4	860	60.37	1144	66.31	950	56.81	1357	55.64	992	69.32	1046	68.41	963	63.51	801	60.74	910	58.68	1116	61.45	1067	68.35	1023	72.27	1247	89.44	994	62.28	832	61.85	1362	60.74	0.963061	0.0501933	normal	1	0.0242472	normal	0.366431	0.200298	normal	0.33802	0.494956	normal	0.92562
c55892.graph_c1	84	8.98	53	6.19	49	4.98	42	3.44	86	7.56	145	8.86	77	7.96	46	4.42	78	7.41	65	7.22	75	7.15	103	8.36	70	6.47	51	5.23	64	6.48	98	8.91	67	7.06	150	9.82	0.980795	-0.0635504	normal	1	-0.186635	normal	0.832959	-0.144726	normal	0.948137	-0.141417	normal	0.778772
c55929.graph_c1	139	7.74	136	7.4	208	11.55	197	7.54	248	12.27	319	8.97	193	9.33	211	10.98	157	6.93	214	11.12	197	9.54	275	10.32	190	8.95	176	8.5	174	8.14	159	6.75	217	11.44	245	8.04	0.810194	-0.20837	normal	1	-0.142195	normal	0.629255	-0.182903	normal	0.951779	-0.103884	normal	0.73207
c60047.graph_c0	530	33.51	549	37.55	784	47.23	753	37.99	596	32.07	930	34.11	771	46.75	694	39.35	766	42.72	494	32.84	716	41.19	675	32.32	569	31.58	582	35.78	571	33.99	724	40.06	694	46.12	1032	41.17	0.566622	0.28565	normal	1	0.00155695	normal	0.0835195	0.35856	normal	0.92459	0.121128	normal	0.404385
c53188.graph_c0	17	0.37	15	0.35	28	0.58	22	0.37	35	0.62	47	0.57	29	0.61	18	0.35	18	0.35	14	0.32	23	0.44	32	0.53	35	0.66	19	0.4	26	0.53	16	0.29	25	0.54	16	0.21	0.965369	0.12082	normal	1	0.299094	normal	0.970832	0.0510872	normal	0.760868	0.469377	normal	0.867811
c51707.graph_c0	778	30.29	729	33.94	791	32.88	950	32.6	1076	33.61	1562	34.9	804	35.28	880	36.55	809	29.96	806	34.98	847	33.15	1023	31.04	726	25.16	699	30.65	644	26.87	1014	35.06	921	40.4	1374	34.95	0.915764	0.0857528	normal	1	0.117897	normal	0.996812	0.00517716	normal	0.915212	-0.130391	normal	0.577083
c55504.graph_c0	342	12.35	306	12.03	224	7.73	253	6.99	238	7.21	348	7.31	310	11	352	11.01	403	12.61	282	10.83	329	10.67	369	9.99	297	9.32	268	8.5	223	8.69	287	10.06	176	6.3	393	9.48	0.872797	0.148401	normal	0.409223	-0.509905	normal	0.40937	0.231035	normal	0.967925	-0.0767476	normal	0.385298
c39986.graph_c0	82	15.93	47	10.06	70	12.84	58	8.56	73	11.67	159	18.08	59	11.06	77	13.52	57	9.8	88	17.76	80	14.01	125	18.73	51	8.54	40	7.45	92	17.03	93	15.55	36	6.86	135	16.47	0.827856	-0.251462	normal	0.965447	-0.374069	normal	0.22432	-0.488891	normal	0.760429	-0.412354	normal	0.714426
c59157.graph_c4	38	2.12	23	1.47	39	1.94	28	1.27	55	2.66	72	2.39	29	1.63	38	1.99	33	1.73	33	1.95	29	1.44	54	2.38	35	1.71	15	0.83	35	1.84	37	1.84	35	1.91	51	1.77	0.973671	0.0984437	normal	1	0.102198	normal	0.921138	-0.0926823	normal	0.948439	-0.197305	normal	1
c57623.graph_c1	494	33.37	482	29.2	425	25.27	375	19.15	441	22.52	719	28.06	531	35.01	583	35.58	606	37.81	433	28.54	449	24.7	595	26.1	459	26.12	397	27.92	324	20.25	577	31.03	442	23.9	862	32.21	0.649207	0.240464	normal	0.924427	-0.263619	normal	0.112021	0.333422	normal	0.95662	-0.085783	normal	0.578479
c59405.graph_c2	6530	159.43	4959	121.04	4857	104.74	9529	166.26	7771	156.84	12099	163.07	7639	176.86	7505	158.43	6930	149.85	5723	148.93	5401	110.68	8546	145.99	5356	101.64	4754	108.87	3482	83.18	11089	240.76	6180	143.5	16814	250.84	0.9672	0.0530571	normal	0.901549	0.312147	normal	0.223259	0.286739	normal	0.759892	-0.291149	normal	0.0271267
c43716.graph_c0	379	16.2	363	16.79	606	24.85	441	14.6	725	25.63	1030	24.8	507	21.15	532	20.55	431	16.51	477	21.3	613	23.28	694	22.32	468	17.38	559	23.11	582	23.64	546	19.81	436	18.48	779	19.98	0.914509	-0.101581	normal	1	-0.0260432	normal	0.536322	-0.163245	normal	0.931366	0.114598	normal	0.729592
c61552.graph_c0	50	1.61	46	1.61	63	1.98	112	2.79	74	1.96	106	1.91	66	2.07	93	2.72	67	1.93	64	2.15	67	1.91	89	2.15	37	1.03	58	1.8	73	2.22	99	2.71	83	2.66	107	2.07	0.909727	-0.161458	normal	1	0.163815	normal	0.799502	0.148821	normal	0.971822	-0.117099	normal	0.670353
c53683.graph_c0	236	7.16	244	9.04	309	10.76	339	8.71	538	14.37	691	12.19	303	9.94	324	10.02	263	7.92	311	10.71	347	9.88	396	10.02	292	8.31	393	12.88	776	25.49	327	8.71	290	9.74	395	7.66	0.894304	-0.115685	normal	0.960392	0.255237	normal	0.66495	-0.136448	normal	0.259922	0.747913	normal	0.750628
c52271.graph_c0	2	0.11	1	0.07	114	6.77	2	0.31	370	16.54	547	16.89	9	0.5	15	0.72	3	0.16	51	3.31	56	2.76	61	2.72	3	0.16	5	0.24	14	0.71	7	0.34	3	0.47	7	0.24	0.96104	-0.299679	normal	0.395537	1.99425	normal	1.80854e-08	-2.52197	down	7.91016e-05	-2.65106	down	7.7445e-13
c56454.graph_c0	330	9.86	206	6.68	198	5.66	191	4.4	593	14.55	872	14.57	266	7.7	221	5.97	276	7.36	348	10.82	346	9.13	489	10.93	318	8.22	191	5.48	316	8.92	474	12.01	187	5.54	795	14.22	0.501122	-0.37408	normal	1	0.107764	normal	0.028177	-0.513898	normal	0.773066	-0.275872	normal	0.940603
c43593.graph_c0	247	32.86	493	71.95	1224	154.59	187	19.03	78	8.54	119	9.17	341	43.83	332	39.73	292	34.5	190	26.25	485	57.76	236	23.96	1100	126.33	2102	268.05	1446	182.54	107	12.11	173	22.65	140	11.48	0.0303934	1.38463	up	0.050076	-1.44642	normal	0.733528	0.191856	normal	2.51309e-09	2.61716	up	0.0210449
c57717.graph_c2	1260	25.27	1093	23.56	1366	26.39	1458	22.71	1411	23.03	2150	23.98	1230	23.91	1245	22.31	1456	26.01	1008	20.93	1210	21.35	1366	20.34	1184	20.42	1017	19.32	680	12.62	1200	20.32	1112	22.03	1727	20.61	0.287912	0.359276	normal	0.993331	0.194719	normal	0.272857	0.247768	normal	0.964062	-0.0830855	normal	0.924753
c51894.graph_c1	425	16.02	399	16.68	399	14.73	360	10.83	607	18.9	804	16.81	485	17.19	495	17.85	380	12.84	420	16.28	509	18.07	601	16.51	332	10.72	368	13.39	667	24.45	421	12.79	435	17.11	668	14.51	1	-0.00728169	normal	1	-0.107893	normal	0.885763	-0.0549938	normal	0.953317	0.113211	normal	0.813721
c36610.graph_c0	23	1.83	28	2.39	26	1.95	57	3.63	38	2.56	61	2.81	13	1.01	4	0.3	3	0.22	20	1.7	25	1.67	25	1.52	1	0.07	5	0.4	2	0.14	18	1.27	10	0.82	42	2.09	0.728597	0.444815	normal	0.426562	0.884705	normal	0.00896951	-1.67621	down	0.000276603	-2.82721	down	0.901099
c58811.graph_c1	68	2.68	85	3.61	91	3.51	94	2.86	118	3.6	158	3.57	163	5.9	165	6.12	95	3.44	135	5.48	113	3.61	171	4.89	98	3.3	122	4.46	142	4.99	84	2.5	91	3.76	122	2.76	0.450598	-0.47288	normal	0.740147	-0.482711	normal	0.845868	0.118932	normal	0.993733	0.0451356	normal	0.175326
c61557.graph_c1	12588	137.87	10057	119.66	9675	102.17	18245	154.47	9507	86.55	15912	97.71	9596	101.8	10721	106	12475	122.36	9359	106.88	11726	113.46	14423	117.7	18433	174.57	16542	174.08	10191	105.43	9896	91.76	10243	111.36	16038	105.14	0.777265	0.186589	normal	1	0.0763434	normal	0.989939	0.00820927	normal	0.310089	0.588105	normal	0.876382
c51277.graph_c0	72	4.69	26	2.37	36	2.73	101	5.05	84	4.58	101	4.18	37	2.93	34	2.42	37	2.53	52	3.33	72	4.48	54	3.57	42	2.32	52	4.12	20	1.09	41	2.88	24	1.58	80	3.54	0.963542	-0.121269	normal	0.949793	0.421314	normal	0.17693	-0.618178	normal	0.77854	-0.417357	normal	0.52042
c43512.graph_c0	28	7.41	34	9.97	61	15.15	50	9.99	25	5.44	23	3.63	43	10.95	69	16.24	56	13.04	27	7.43	47	11.32	31	6.41	92	20.97	72	18.48	30	7.6	25	5.64	66	17.05	34	5.76	0.651879	0.515306	normal	1	-0.282884	normal	0.100783	0.777116	normal	0.165338	1.09506	normal	0.895301
c52488.graph_c0	246	15.4	315	21.34	414	24.68	223	10.44	642	33.29	1073	37.96	178	10.88	159	9.08	237	12.97	486	31.65	301	16.7	802	37.77	274	14.63	341	20.39	1257	75.91	363	19.39	405	25	546	20.72	0.613565	-0.381836	normal	1	-0.0918096	normal	1.69672e-05	-1.33509	down	0.7249	0.547489	normal	0.533306
c59219.graph_c0	1283	39.99	2707	68.35	2817	58.32	1401	28.32	5765	133.72	8415	138.82	1284	32.86	1027	25.38	979	25.2	2778	76.74	2789	67.23	3783	75.67	996	26.29	1119	30.03	4680	107.79	2535	59.42	3409	75.4	3514	60.7	0.902636	-0.143633	normal	0.993396	0.341405	normal	7.57552e-16	-1.39134	down	0.960733	-0.162973	normal	0.953422
c46325.graph_c0	34	2.79	8	0.72	7	0.55	10	0.63	46	3.11	90	4.19	13	1.03	8	0.59	32	2.34	26	2.22	19	1.39	43	2.67	26	1.92	2	0.16	11	0.85	28	1.95	7	0.57	51	2.55	0.798831	-0.517684	normal	1	0.318906	normal	0.505525	-0.592271	normal	0.519757	-0.955823	normal	0.896782
c44348.graph_c0	22	1.95	10	0.97	49	4.15	23	1.57	13	0.95	45	2.27	5	0.43	7	0.56	8	0.63	9	0.83	72	5.69	5	0.34	16	1.23	14	1.19	9	0.76	1	0.08	10	0.88	2	0.11	0.980085	0.167299	normal	1	-0.448851	normal	--	--	--	--	--	--	--
c62470.graph_c0	85	3.34	49	2.09	60	2.25	91	2.75	132	4.26	168	3.69	29	1.1	58	2.06	80	2.8	59	2.41	135	4.68	93	2.73	60	2.04	52	1.96	24	0.89	53	1.76	85	3.3	114	2.68	0.857852	-0.251596	normal	1	0.149355	normal	0.248784	-0.660658	normal	0.316193	-0.839058	normal	0.779246
c56191.graph_c0	22	1.6	12	0.76	9	0.74	47	2.54	37	1.59	34	1.04	27	1.63	34	2.58	15	1.13	18	1.23	27	1.41	34	1.96	34	1.91	23	1.92	23	1.73	20	1.31	20	1.88	33	0.97	0.698164	-0.544334	normal	0.995344	0.374954	normal	0.974644	0.0661592	normal	0.89635	0.267489	normal	0.882593
c56243.graph_c0	152	5.25	122	4.48	142	4.74	144	4.25	166	4.73	286	5.74	168	5.8	182	6	211	6.96	126	5.36	188	5.5	161	4.2	160	5	102	3.36	118	3.85	203	6.14	163	5.87	238	5.24	0.92903	0.112704	normal	1	-0.00123399	normal	0.30713	0.35024	normal	0.970425	-0.0908011	normal	0.698284
c52728.graph_c0	129	4.77	147	5.73	121	4.41	130	3.91	126	3.85	205	4.38	170	6.31	158	5.35	152	4.86	115	4.33	173	5.85	139	3.97	177	5.65	147	5.34	89	3.2	114	3.71	100	3.68	159	3.58	0.845635	0.205105	normal	1	-0.196857	normal	0.474203	0.276065	normal	0.920804	0.174916	normal	0.5872
c54338.graph_c0	377	11.78	353	11.91	456	11.55	354	7.27	580	15.28	765	14.7	433	11.13	427	10.43	414	12.22	479	15.49	442	12.23	714	17.65	468	13.51	386	10.55	487	14.93	430	11.5	419	12.36	603	12.57	0.842965	-0.150239	normal	0.968815	-0.257411	normal	0.37904	-0.239814	normal	0.994228	-0.0318822	normal	0.474715
c49253.graph_c0	147	8.73	178	11.71	123	7.05	325	14.91	196	9.62	264	8.9	157	9.19	141	7.46	180	9.24	173	11.14	168	9.1	245	11.22	229	11.54	154	8.84	70	3.97	287	14.63	246	14.5	367	13.25	0.971596	-0.0619009	normal	1	0.2011	normal	0.675864	-0.175224	normal	0.941363	-0.156396	normal	0.121182
c54810.graph_c0	389	8.94	315	7.87	324	7.15	324	5.76	406	7.67	601	7.72	390	8.69	366	7.61	399	8.19	338	8.08	345	6.99	468	8.05	372	7.4	262	5.79	228	4.94	415	8.1	288	6.56	559	7.67	0.843894	0.149585	normal	1	-0.101297	normal	0.703003	0.120795	normal	0.871777	-0.186414	normal	1
c56459.graph_c1	96	21.02	50	12.17	50	9.69	77	13.08	139	24.27	207	25.6	64	12.57	80	14.7	87	16.25	77	16.94	79	15.36	125	19.81	103	20.04	63	13.5	26	6.39	135	26.37	81	17.81	212	29.33	0.895603	-0.196793	normal	1	0.260018	normal	0.77759	-0.15925	normal	0.858853	-0.32896	normal	0.433833
c58451.graph_c0	374	27.31	266	27.27	259	16.67	237	16.27	276	20.33	337	13.82	376	24.72	369	23.77	343	23.55	161	11.64	122	6.28	212	11.54	302	18.9	352	27.92	334	31.16	239	15.35	232	18.19	309	12.96	0.000133004	1.17062	up	0.632641	0.497896	normal	8.80987e-09	1.24688	up	0.000933918	1.24784	up	0.163805
c55363.graph_c0	482	16.29	443	17	424	14.54	449	12.14	541	15.39	840	15.86	532	17.93	585	18.04	547	17.03	455	16.38	600	18.56	657	16.74	450	13.54	468	15.73	343	11.53	610	17.78	443	16.08	893	18.14	0.986929	-0.0264664	normal	0.975961	-0.215111	normal	0.809241	0.0749451	normal	0.849174	-0.193162	normal	0.94833
c54253.graph_c1	271	17.41	281	19.55	386	23.72	387	19.05	331	17.29	529	19.11	336	21	318	18.43	290	16.51	267	17.79	373	21.17	365	17.7	329	18.1	359	22.21	330	20.12	293	16.07	314	19.83	477	18.8	0.765646	0.2045	normal	1	0.0264606	normal	0.962774	0.0233055	normal	0.742941	0.270786	normal	1
c62284.graph_c0	274	14.17	170	8.74	161	8.85	186	7.37	390	18.17	567	18.23	238	10.14	183	7.37	228	10.04	291	15.74	293	12.05	357	11.91	251	11.13	190	8.84	214	9.62	328	13.69	197	10.74	476	13.29	0.613565	-0.332302	normal	1	-0.0784905	normal	0.102795	-0.425697	normal	0.721198	-0.28937	normal	0.929252
c54609.graph_c0	898	44.54	728	39.3	837	39.7	1335	51.05	1034	42.15	1679	46.82	905	43.49	974	43.63	850	37.63	816	42.07	882	38.69	1240	46.2	663	28.44	628	29.91	397	18.58	1346	56.66	916	44.96	2083	62.16	0.949634	0.0623725	normal	0.996786	0.195006	normal	0.977644	0.0133116	normal	0.241514	-0.556207	normal	0.118413
c54705.graph_c2	929	30.3	1550	50.82	1856	52.65	4105	97	2448	62.18	4309	75.44	571	19.05	595	16.8	979	28.35	984	37.75	2750	72.37	1581	37.97	719	18.02	817	25.21	2324	70.75	1091	30.34	2528	80.45	1830	35.81	1	0.0224902	normal	0.359986	0.785386	normal	0.000635432	-1.18224	down	0.954352	-0.16166	normal	0.999068
c59217.graph_c0	729	20.88	680	22.29	719	21.83	790	19.68	1086	25.95	1632	26.02	851	24.8	759	22.21	759	20.06	728	23.1	915	24.47	1055	24.29	725	18.63	598	19	470	13.8	1063	26.61	829	25.16	1489	25.36	0.984681	-0.0269979	normal	1	0.0597839	normal	0.828672	-0.0687563	normal	0.562389	-0.350451	normal	0.538881
c61530.graph_c1	202	2.16	183	2.13	152	1.56	195	1.62	342	3	489	2.91	258	2.67	245	2.37	247	2.36	219	2.45	267	2.51	381	3.04	196	1.81	165	1.69	201	2.03	319	2.89	171	1.81	392	2.49	0.524765	-0.357534	normal	1	-0.0755883	normal	0.850453	-0.0796809	normal	0.626522	-0.36081	normal	0.901421
c50076.graph_c1	740	25.62	676	25.41	851	28.24	990	26.46	884	25.18	1287	24.96	955	32.08	893	27.97	805	24.89	669	24.08	809	24.74	928	24.05	652	19.53	653	21.73	621	20.27	1020	29.97	734	25.17	1441	29.89	0.645677	0.221668	normal	1	0.119201	normal	0.225462	0.255763	normal	0.968307	-0.0708553	normal	0.341865
c56641.graph_c0	134	3.88	140	4.4	198	5.53	164	3.64	242	5.76	328	5.31	166	4.65	215	5.56	164	4.25	157	4.72	195	4.96	191	4.13	155	3.87	134	3.74	121	3.34	182	4.48	193	5.54	229	3.94	0.941281	0.0941905	normal	1	0.113853	normal	0.815746	0.108363	normal	0.902176	-0.171193	normal	0.955631
c53168.graph_c0	46	3.37	49	3.11	67	4.18	58	3.45	78	4.72	130	6.25	60	3.28	125	7.49	49	3.44	44	3.34	68	3.61	73	4.4	60	3.3	64	4.06	45	2.77	99	5.6	74	5.39	137	7.09	0.942453	0.123422	normal	1	0.202435	normal	0.452714	0.449277	normal	0.96387	0.124434	normal	0.189258
c56702.graph_c0	475	43.24	472	45.85	683	57.28	796	54.87	630	42.69	914	42.2	639	57.48	736	59.79	503	39.52	533	47.78	776	58.07	781	48.76	565	43.75	589	54.28	457	38.69	614	43.86	569	51.85	941	47.1	0.965793	-0.0516544	normal	1	-0.0943233	normal	0.922908	-0.0399858	normal	0.921388	-0.124838	normal	0.855104
c57636.graph_c0	5432	512.9	4972	493.61	6077	518.26	5854	399.61	5570	419.83	7789	410.13	5015	443.28	4751	385.06	6720	552.39	4291	405.98	5036	406.59	5697	394.3	5058	403.3	4620	399.21	5140	432.05	5929	473.39	4281	381.29	8037	461.91	0.13671	0.438648	normal	1	0.0766857	normal	0.353224	0.249107	normal	0.82863	0.227663	normal	0.715004
c59868.graph_c1	106	8.79	97	8.77	119	9.41	126	8.03	146	9.95	158	7.44	106	8.51	112	8.37	127	9.38	92	7.93	153	11.27	158	9.9	104	7.45	134	10.67	96	7.53	141	9.93	110	9.01	220	11.09	1	-0.00357622	normal	1	-0.157273	normal	0.866876	-0.0979406	normal	1	-0.00457331	normal	0.927484
c42041.graph_c0	33	1.87	17	1.21	22	1.38	16	1.03	18	0.85	29	0.9	21	1.32	33	1.64	19	1.15	17	1.08	20	0.95	21	0.88	18	0.86	18	1.07	9	0.53	44	2.05	27	1.48	58	2.34	0.596067	0.610391	normal	1	-0.193175	normal	0.560892	0.433525	normal	0.977277	-0.13305	normal	0.0711598
c55958.graph_c0	102	4.68	130	5.86	125	4.99	192	6.17	131	4.56	193	4.56	191	7.77	189	7.08	139	5.35	99	4.26	132	4.86	211	6.57	134	4.81	126	5.64	98	3.9	194	7.26	178	7.28	234	6.01	0.991347	0.0355005	normal	1	0.00321777	normal	0.328371	0.370721	normal	0.9972	-0.0340739	normal	0.459722
c50824.graph_c0	32	1.71	31	1.8	31	1.58	17	0.7	28	1.23	40	1.2	44	2.3	84	5.13	44	2.11	40	2.22	39	1.84	44	1.77	44	2.05	23	1.18	35	1.77	70	3.19	38	2.01	92	2.98	0.970382	-0.0871182	normal	0.425036	-0.863849	normal	0.278076	0.575028	normal	0.997066	-0.0481784	normal	0.433062
c50675.graph_c0	478	31.84	428	29.73	658	36.27	593	26.79	669	33.65	974	34.53	648	39.67	782	40.05	893	49.33	578	38.52	633	32.72	807	34.69	617	33.06	764	40.9	628	38.14	602	31.7	927	48.83	887	33.68	0.950432	-0.0650768	normal	1	-0.150269	normal	0.15516	0.317876	normal	0.762827	0.249205	normal	0.730796
c62155.graph_c1	1395	28.51	1251	27.45	1105	21.47	1411	22.48	1249	21.46	1822	20.64	1415	28.05	1649	30.52	1350	24.66	1198	25.46	1170	21.04	1664	25.44	1319	23.32	1210	23.93	994	19.15	1554	26.94	1121	22.59	2160	26.4	0.722312	0.213308	normal	1	-0.120874	normal	0.30848	0.242673	normal	0.986829	0.0467374	normal	0.788729
c61555.graph_c3	439	47.62	328	36.14	308	30.12	417	35.86	386	32.24	580	34.04	454	49.28	551	50.82	454	42.86	359	38.85	436	41.22	598	47.29	552	49.03	456	49.34	382	37.37	399	39.22	254	25.48	569	37.27	0.974366	-0.0465004	normal	0.916709	-0.281004	normal	0.482755	0.19042	normal	0.768358	0.247036	normal	0.372268
c56491.graph_c0	329	6.71	331	8	335	8.46	397	8.78	550	9.27	793	9.03	393	8.48	328	7.76	376	6.73	428	8.95	446	8.04	518	7.78	421	7.31	376	9.14	573	12.53	494	8.42	333	7.6	691	8.3	0.775081	-0.180037	normal	1	-0.00399997	normal	0.366567	-0.235346	normal	0.82863	0.226197	normal	0.978726
c58348.graph_c1	540	28.57	428	23.79	513	25.34	102	11.7	96	9.81	164	11.35	719	37.14	904	42.11	629	28.38	79	9.42	77	9.3	98	8.91	607	25.47	864	40.29	452	22.03	82	8.2	99	13.76	132	9.61	4.24295e-36	2.84452	up	1	0.200643	normal	8.75035e-62	3.25095	up	5.47691e-20	3.16206	up	0.832558
c48502.graph_c1	41	6.12	30	5.32	26	3.82	45	4.69	62	6.94	119	9.78	36	5.42	56	7.22	63	7.7	70	9.54	25	3.45	129	13.07	61	7.55	51	7.58	432	50.53	48	5.51	67	9.17	90	8.37	0.395767	-0.862773	normal	1	-0.316458	normal	0.641358	-0.393182	normal	0.215239	1.60945	normal	0.906021
c61005.graph_c0	280	4.05	241	3.78	182	3.26	242	3.17	549	7.54	838	7.62	354	5.86	344	4.77	302	4.83	319	4.91	371	7.07	447	5.86	303	5.4	224	3.81	460	7.85	396	6.47	330	6.15	534	6.87	0.457369	-0.372996	normal	1	0.155853	normal	0.846195	-0.0704023	normal	0.985626	0.0573551	normal	0.972021
c48986.graph_c1	183	12.98	142	10.91	119	7.89	291	16.63	172	9.41	299	11.29	142	10.25	229	15.41	185	15.03	192	15.43	150	10.15	286	15.23	172	10.55	134	9.02	75	6.22	269	16.42	209	14.26	364	15.52	0.8787	-0.176925	normal	1	0.0305657	normal	0.921898	-0.0609883	normal	0.572627	-0.490687	normal	0.573399
c50436.graph_c0	74	3.97	119	6.94	232	11.89	40	1.65	180	7.93	299	9.02	39	2.02	63	3.05	115	5.5	98	5.46	112	5.31	177	7.13	102	4.73	73	3.76	277	14.01	67	3.05	256	13.57	117	3.78	0.656516	0.447598	normal	1	0.0319883	normal	0.162233	-0.69865	normal	0.705923	0.522441	normal	0.884913
c55520.graph_c1	73	5.76	50	4.46	39	3.26	83	4.24	64	3.35	83	2.99	79	5.3	124	7.72	57	3.43	58	4.29	49	2.77	102	4.9	67	3.69	79	4.84	63	3.8	86	5.98	63	4.19	128	5.95	1	-0.0328873	normal	1	-0.0936271	normal	0.435796	0.435833	normal	0.87756	0.266656	normal	0.745415
c51189.graph_c0	90	11.46	74	10.05	59	6.92	97	9.46	94	10.26	137	10.44	71	8.42	74	8	135	14.68	64	8.85	93	12.37	94	9.72	89	11.41	80	9.25	80	11.36	98	10.17	91	11.01	120	9.64	0.921478	0.149356	normal	1	0.103595	normal	0.632217	0.279078	normal	0.87383	0.237985	normal	0.802274
c39399.graph_c0	81	7.6	58	6.04	52	4.73	123	8.99	97	7.6	116	6.35	67	6.11	72	6.19	68	5.82	61	6.05	53	4.44	91	6.51	43	3.56	27	2.44	24	2.12	70	6.09	71	6.66	106	6.18	0.874346	0.21763	normal	0.87635	0.47778	normal	0.833963	0.131989	normal	0.222723	-0.888457	normal	0.87968
c51181.graph_c0	218	10.5	164	8.79	144	7.02	283	11.01	153	6.3	237	6.42	162	7.72	210	9.31	177	7.62	183	9.06	191	8.06	251	9.14	224	9.49	222	10.4	143	6.55	192	7.92	192	9.05	283	8.46	0.967158	0.0662919	normal	1	-0.12228	normal	0.875008	-0.076112	normal	0.918225	0.1529	normal	0.995878
c58799.graph_c0	88	6.84	95	7.35	126	8.43	168	10.13	120	7.94	166	7.12	134	9.28	170	10.15	119	7.18	145	10.26	170	10.1	192	10.71	115	6.69	126	8.31	109	7.46	144	8.07	96	6.66	174	7.63	0.484063	-0.410181	normal	0.887315	-0.409199	normal	0.725559	-0.15349	normal	0.785188	-0.286593	normal	0.358041
c61477.graph_c0	337	5.76	254	4.32	226	3.91	188	3.72	708	8.36	1086	8.6	218	3.67	188	2.84	269	4.1	302	4.64	311	3.74	445	5.19	326	5.23	125	3.05	245	3.91	421	5.28	309	7.87	686	6.02	0.971596	-0.0526941	normal	0.85896	0.514946	normal	0.0415133	-0.525694	normal	0.690635	-0.372603	normal	0.50425
c51488.graph_c0	218	14.73	218	16.38	247	16.77	886	44.99	391	20.71	719	26.27	639	40.72	2932	181.42	3020	183.97	1501	105.75	142	8.43	2648	133.09	196	11.4	1609	104.14	2630	164.69	487	27.7	1945	131.71	835	32.98	0.00321024	-2.31261	down	0.514484	-1.30194	normal	0.523807	0.74908	normal	0.927498	0.381977	normal	0.898926
c57802.graph_c1	556	42.77	563	55.54	885	76.48	777	45.82	760	49.48	1074	45.18	651	51.81	759	60.79	674	49.92	610	49	844	66.04	796	48.61	534	39.73	570	46.96	509	44.25	878	59.3	738	65.12	1092	47.64	0.879357	0.12959	normal	1	-0.0694137	normal	1	-0.0017872	normal	0.779214	-0.232316	normal	0.697424
c52249.graph_c0	508	32.38	539	32.86	541	35.3	524	26.68	566	28.11	987	32.59	373	23.65	520	31.68	450	25.15	665	41.92	842	43.05	942	41.19	536	29.8	541	32.27	337	23.24	641	34.07	454	31.7	966	33.15	0.415186	-0.309401	normal	0.186846	-0.556353	normal	1.04568e-05	-0.754152	down	0.23746	-0.550992	normal	0.109057
c55695.graph_c0	42	2.62	26	2.12	41	2.7	44	2.1	25	1.23	44	1.56	44	2.63	48	2.72	27	1.5	34	2.89	35	3.08	35	1.66	21	1.14	24	1.38	25	2.99	53	2.75	27	1.67	45	1.71	0.784425	0.354796	normal	1	-0.156731	normal	0.676	0.290058	normal	0.867024	-0.332015	normal	0.932453
c57336.graph_c1	880	44.09	942	55.17	1142	57.47	1080	43.84	1415	57.1	1953	50.97	997	49.46	1060	51.5	1120	50.05	979	50.17	1069	48.32	1307	48.07	886	38.07	829	40.69	661	31.02	1012	40.17	954	46.88	1463	42.32	0.860264	0.127446	normal	1	0.0985135	normal	0.925302	0.0335003	normal	0.749871	-0.258568	normal	0.864913
c55901.graph_c0	712	29.36	739	33.49	652	29.28	975	31.68	595	23.92	891	24.37	836	32.56	1052	38.24	758	27.97	804	35.6	853	33.27	1070	34.71	762	27.42	740	28.52	614	28.64	1178	40.54	738	31.87	1706	41.34	0.953846	-0.0600526	normal	0.827874	-0.386268	normal	0.855277	0.0638925	normal	0.920599	-0.124308	normal	0.4768
c56627.graph_c0	439	13.4	495	20.45	551	23.34	513	16.77	638	16.85	964	16.06	695	25.93	765	28.69	588	20.53	558	20.4	700	24.46	655	16.39	567	18.43	479	18.38	466	16.94	645	16.56	500	20.43	904	17.05	0.948599	-0.0652186	normal	0.995344	-0.179534	normal	0.438009	0.199846	normal	0.932614	-0.107091	normal	0.954093
c49820.graph_c0	308	14.42	365	18.44	394	17.65	542	19.79	496	19.19	699	18.33	472	21.46	440	18.64	400	16.72	390	18.74	506	20.87	549	19.28	439	17.84	435	19.57	399	17.65	546	21.51	418	19.41	815	23.05	0.87551	-0.12426	normal	1	-0.00672744	normal	0.958554	-0.0236332	normal	0.970837	0.0669177	normal	0.702066
c52792.graph_c1	494	20.61	526	25.14	589	25.93	509	17.54	615	21.02	822	20.5	499	21.39	585	24.53	518	19.53	518	23	673	26.2	636	20.87	557	20.29	563	23.95	563	23.74	637	22.11	470	20.16	867	21.25	0.874188	0.119541	normal	0.975961	-0.210364	normal	0.788947	-0.0846376	normal	0.919595	0.125851	normal	0.976901
c20414.graph_c0	23	1.29	22	1.34	31	1.66	13	0.56	17	0.78	28	0.88	14	0.76	22	1.11	21	1.05	5	0.29	16	0.79	5	0.21	39	1.89	18	0.97	20	1.06	4	0.19	1	0.06	0	0	0.00713255	1.82635	up	--	--	--	--	--	--	0.0442052	1.76395	up	--
c55844.graph_c1	182	12.81	181	14.18	137	9.3	167	9.07	334	19.89	492	20.31	201	14.07	184	12.02	228	15.17	266	19.75	260	16.12	395	21.47	291	18.15	207	14.22	361	23.8	275	16.45	244	17.01	411	17.42	0.175115	-0.555347	normal	0.995344	-0.234673	normal	0.0755537	-0.465545	normal	0.917758	0.15702	normal	0.878625
c51900.graph_c0	1490	79.74	1485	85.8	2163	107.63	2260	93.31	2137	91.62	3003	88.96	2099	107.04	2135	99.58	1689	81.93	1905	106.09	2225	100.94	2541	101.76	1658	74.6	1715	83.88	1272	62.09	1767	82.02	1525	81.5	2587	84.17	0.937784	-0.0763626	normal	1	-0.128377	normal	0.855913	-0.0612002	normal	0.738825	-0.279998	normal	0.220263
c57881.graph_c1	7526	706.72	7655	784.6	5661	467.08	11045	756.89	4141	319.77	6015	325.67	6767	554.75	8004	622.61	8239	687.83	5476	506.19	5765	466.35	7570	519.88	8772	673.73	8558	725.25	5655	456.18	6737	520.83	6174	565.99	9420	532.52	0.195094	0.470524	normal	1	0.0018837	normal	0.0381201	0.404162	normal	0.376439	0.527676	normal	0.746179
c47718.graph_c1	35	4.92	20	1.83	6	0.52	29	3.34	34	2.32	31	1.47	15	1.43	6	0.42	12	1.17	16	1.55	9	0.67	22	1.52	11	0.75	5	0.45	16	1.64	9	0.7	10	0.83	10	0.72	0.695049	0.698943	normal	0.773827	0.744507	normal	0.705958	-0.385683	normal	0.930624	-0.30192	normal	--
c50348.graph_c0	347	17.58	267	14.78	274	13.36	384	15.27	438	18.84	652	18.8	327	15.79	348	16.82	331	15.21	330	18.21	369	16.93	448	17.23	318	13.94	302	15.72	355	17.16	489	20.85	309	15.22	655	19.98	0.963232	-0.0582048	normal	1	0.057476	normal	0.824578	-0.0766327	normal	1	0.0175182	normal	0.658803
c58278.graph_c0	280	13.76	258	14.8	395	20.12	296	11.56	415	16.77	615	17.62	281	13.15	301	13.17	271	12.14	351	19.43	450	21.32	423	16.04	319	13.31	262	13.02	552	25.79	369	16.03	381	18.33	484	14.8	0.919502	-0.0987028	normal	0.986146	-0.214569	normal	0.0568978	-0.415896	normal	0.931366	0.146019	normal	0.895661
c55682.graph_c0	2603	80.29	2800	92.3	2194	64.06	3588	84.91	4775	118.69	8292	140.54	3016	88.44	2939	81.58	3456	95.79	6310	202.45	2764	74.22	10500	241.65	1910	50.65	2583	76.67	10506	304.84	5084	131.53	4333	131.24	8979	163.95	0.031493	-1.02541	down	0.763599	-0.557785	normal	0.0189626	-0.923205	down	0.994235	-0.0670664	normal	0.814836
c44989.graph_c0	69	2.24	73	2.75	72	2.39	76	2.06	49	1.49	52	1.08	98	3.05	125	3.74	80	2.5	66	2.44	70	2.14	88	2.35	114	3.38	104	3.54	88	2.83	52	1.58	38	1.34	111	2.34	0.810005	0.245313	normal	0.875284	-0.551488	normal	0.144105	0.542767	normal	0.275634	0.688958	normal	0.673008
c62315.graph_c0	161	1.62	189	3.08	178	2.42	285	2.51	394	3.33	550	3.2	204	2.31	198	2.78	203	2.57	354	3.34	358	3.28	433	2.81	167	1.42	142	1.79	238	2.3	449	3.84	338	4.15	619	3.79	0.00290749	-0.809303	down	0.983088	-0.218059	normal	2.21473e-05	-0.813058	down	0.0787312	-0.815309	normal	0.735413
c59291.graph_c0	949	30.26	846	31.44	712	24.78	833	24.11	845	26.9	1230	26.33	763	26.9	830	25.79	856	27.42	730	25.64	782	25.1	1011	25.7	743	21.16	679	23.19	879	28.12	694	19.84	813	29.86	994	21.83	0.483917	0.309004	normal	1	-0.0832573	normal	0.817771	0.0713647	normal	0.926847	0.121823	normal	0.859709
c55937.graph_c1	50	3.02	49	2.31	71	3.46	44	2.92	152	6.17	196	5.34	30	1.26	45	2.84	43	2.41	64	3.7	77	3.13	79	3.26	64	3.38	72	3.84	66	2.91	35	1.58	62	3.06	47	1.95	0.973319	-0.0737769	normal	0.960992	0.463139	normal	0.039329	-0.791292	down	0.958888	0.12261	normal	0.339608
c50362.graph_c0	299	8.04	302	9.1	411	10.62	481	9.77	526	11.81	731	10.89	374	10.18	343	8.62	330	7.88	378	10.25	524	12.13	542	11.04	272	6.31	278	7.21	255	6.76	350	8.11	300	7.78	514	8.19	0.739202	-0.205243	normal	1	-0.0197549	normal	0.11425	-0.346505	normal	0.182684	-0.590387	normal	0.087977
c37965.graph_c0	43	1.96	65	3.2	102	4.42	98	3.42	77	2.87	89	2.26	54	2.37	85	3.5	70	2.83	56	2.64	98	3.93	110	3.74	80	3.13	75	3.27	48	2.06	69	2.66	58	2.6	107	2.92	1	-0.00839775	normal	1	-0.216011	normal	0.722456	-0.208652	normal	0.96387	-0.120658	normal	0.715405
c51484.graph_c0	27	1.59	45	2.38	22	1.08	62	2.42	99	4.33	123	3.69	13	0.67	27	1.47	34	1.79	39	2.24	36	1.54	58	2.43	32	1.49	46	2.45	228	11.59	28	1.3	96	5.11	41	1.44	0.946341	-0.165042	normal	0.394075	0.790255	normal	0.203992	-0.726257	normal	0.164396	1.51048	normal	0.829289
c61652.graph_c0	100	8.62	82	9.22	120	11.08	118	7.92	124	9.15	164	9.37	146	12.94	157	14.14	106	8.1	96	9.34	86	7.68	116	7.48	107	8.18	108	8.3	85	8.32	113	10.18	106	10.81	120	7.85	0.713324	0.314513	normal	1	0.156828	normal	0.0978555	0.559741	normal	0.861965	0.244666	normal	0.93439
c48700.graph_c4	47	11.98	32	9.04	48	11.5	56	10.79	28	5.88	39	5.91	51	12.53	36	8.17	40	8.98	13	3.45	44	10.2	33	6.57	37	8.13	37	9.03	58	14.14	40	8.7	43	10.71	40	6.51	0.321413	0.818862	normal	1	0.261088	normal	0.293474	0.633131	normal	0.400579	0.838286	normal	0.723908
c60097.graph_c0	41	7.12	17	4.11	15	3.58	10	1.27	37	5.23	22	2.14	28	7.24	22	3.89	32	6.39	21	4.77	10	1.63	28	5.35	39	6.78	28	6.69	9	2.19	29	3.51	3	0.65	46	4.61	0.696757	0.615193	normal	1	-0.0494877	normal	0.391483	0.588363	normal	0.77189	0.573217	normal	0.971331
c54596.graph_c1	707	30.73	699	34.18	954	38.29	1283	43.55	1184	41.14	1661	38.81	914	38.88	868	33.76	840	33.69	822	37.25	983	37.7	1188	39.16	670	25.31	552	23.84	543	21.76	1289	46.96	1055	45.52	1861	47.27	0.977833	-0.0345255	normal	0.993476	0.194164	normal	0.811292	-0.0729528	normal	0.234594	-0.516936	normal	0.107716
c50006.graph_c0	168	10.54	181	12.79	197	12.04	160	7.78	232	12.23	264	9.54	175	11	208	11.96	161	9.35	170	11.36	218	12.38	224	10.47	211	11.65	192	11.7	198	11.98	213	11.34	153	9.78	285	10.78	0.879357	0.143662	normal	1	-0.191414	normal	0.897437	-0.06131	normal	0.839028	0.218494	normal	0.969243
c52567.graph_c0	641	18.32	344	8.66	553	16.94	387	6.68	518	8.85	672	7.9	250	5.76	391	10.44	392	8.69	341	8.13	691	12.78	496	7.87	921	33	778	35.2	360	9.46	131	2.28	213	4.69	191	2.34	0.66642	0.311961	normal	0.980761	-0.250136	normal	0.176684	-0.450701	normal	0.289662	0.659155	normal	2.23302e-06
c47022.graph_c1	16	4.58	25	7.94	10	2.68	41	8.84	11	2.59	31	5.31	16	4.4	16	4.06	17	4.28	15	4.46	21	5.48	23	5.17	9	2.22	22	6.02	17	4.66	21	5.13	37	10.32	18	3.31	0.971596	0.12279	normal	1	0.261401	normal	0.91057	-0.149475	normal	1	-0.0241166	normal	0.801644
c46518.graph_c0	130	9.97	226	19.21	111	8.41	250	16.05	152	9.98	305	13.97	136	10.64	117	8.59	182	12.62	85	7.01	115	8.68	128	7.71	30	2.27	41	3.15	31	2.21	317	21.24	266	21.33	458	22.12	0.0939385	0.849211	normal	0.200935	0.834344	normal	0.129527	0.529891	normal	0.00449775	-1.42234	down	4.4946e-11
c54664.graph_c6	196	15.66	174	15.09	139	10.55	238	14.55	214	14.04	310	13.98	262	20.17	138	9.89	194	13.74	141	11.65	193	13.63	271	16.27	169	11.62	177	13.51	390	29.41	188	12.76	229	17.99	241	11.68	0.946866	0.0906267	normal	1	0.0781988	normal	0.839913	0.116835	normal	0.494741	0.581639	normal	0.94843
c50773.graph_c0	470	75.3	415	66.78	466	66.14	406	51.26	649	79.18	943	83.85	609	96.38	678	111.05	533	75.37	526	85.96	665	106.68	695	94.16	628	78.38	503	65.92	529	97.8	717	125.83	535	99.86	1013	135.06	0.765261	-0.174044	normal	0.959124	-0.249843	normal	0.866549	0.0576747	normal	0.978304	0.0555215	normal	0.777401
c60092.graph_c0	235	5.68	182	5.2	194	5.62	243	5.32	271	5.57	473	6.88	246	6.38	216	5.74	203	4.43	220	6.88	273	7.35	311	6.65	257	6.18	205	5.17	253	7.39	270	6.32	190	5.56	412	7.1	0.941046	-0.0833719	normal	1	-0.0256751	normal	0.646825	-0.157294	normal	0.968714	0.0792546	normal	0.978726
c20653.graph_c1	46	4.98	56	6.63	80	8.24	125	10.37	93	8.36	118	7.3	19	1.99	32	3.12	28	2.69	90	10.13	81	7.82	124	10.19	8	0.75	23	2.39	91	9.33	91	8.37	39	4.16	86	5.7	0.656516	-0.39096	normal	1	-0.0537929	normal	1.46298e-07	-1.78513	down	0.53334	-0.962509	normal	0.346007
c46427.graph_c0	16	0.43	14	0.41	9	0.23	19	0.43	51	1.52	59	1.13	12	0.41	2	0.05	15	0.49	17	3.33	7	0.17	8	0.2	9	0.37	0	0	9	0.23	39	1.09	32	0.86	52	1.1	0.801655	0.548417	normal	0.115167	1.61683	normal	--	--	--	--	--	--	0.00240548
c59903.graph_c0	1204	17.37	877	13.71	974	13.47	874	9.75	2149	25.46	3129	25.12	1266	17.7	1136	14.84	1272	16.4	1119	16.78	1299	16.49	1475	15.87	1432	17.87	963	13.34	753	10.23	1495	18.29	889	12.72	1974	16.95	0.972091	-0.0429433	normal	0.975961	0.292294	normal	0.937391	0.0296943	normal	0.964764	-0.0848197	normal	0.995621
c59987.graph_c0	126	3.54	163	5.1	233	6.22	213	7.18	253	8.27	370	7.01	154	4.29	158	4.19	102	2.71	154	5.03	145	4.52	152	4.23	78	1.93	67	1.68	62	1.83	276	6.93	369	14.33	423	8.33	0.398592	0.492271	normal	0.445916	0.563563	normal	0.961044	-0.0329712	normal	0.0812803	-0.90306	normal	0.000149055
c57619.graph_c1	72	2.79	59	2.64	122	4.81	102	3.33	138	4.73	262	6.2	55	2.1	77	3.06	52	2.07	60	2.66	128	4.82	70	2.2	58	2.06	72	2.92	166	6.51	45	1.55	76	3.08	59	1.36	0.864292	0.255718	normal	0.732259	0.598401	normal	0.50246	-0.386251	normal	0.764046	0.474269	normal	0.517003
c52212.graph_c1	199	8.24	206	8.86	266	11.06	269	8.6	276	8.76	402	8.9	248	10.88	242	8.62	271	10.27	247	10.29	306	10.6	288	9.65	283	9.97	254	9.85	286	11.23	278	9.29	276	10.84	356	8.34	0.987636	-0.0297922	normal	1	-0.129676	normal	0.931617	-0.0388366	normal	0.844595	0.207661	normal	1
c43462.graph_c0	47	7.03	49	8.01	173	24.15	60	6.74	114	13.9	172	14.64	54	7.69	75	9.93	41	5.35	76	11.63	79	10.42	102	11.55	33	4.28	36	5.14	29	4.17	35	4.38	89	12.89	48	4.38	0.8378	0.340646	normal	1	0.0819366	normal	0.262958	-0.488532	normal	0.0416079	-1.14247	down	0.535051
c62050.graph_c0	1801	33.3	1722	34.14	1776	30.39	2794	41.81	2046	32.09	3017	31.74	2138	37.24	2499	40.35	1990	30.78	1559	29.81	1807	28.6	2000	26.95	1700	25.97	1684	30.96	1029	19.99	2046	30.9	1997	40.06	2996	32.7	0.473949	0.289505	normal	0.935445	0.291085	normal	0.0291511	0.410728	normal	0.98639	-0.0494567	normal	0.336941
c25180.graph_c0	70	28.04	45	20.19	121	45.18	111	33.24	83	27.38	117	28.77	77	29.6	75	26.48	74	25.88	66	27.59	61	22.68	75	24.14	75	25.87	45	17.2	45	17.36	119	40.77	83	32.18	119	31.47	0.596228	0.49967	normal	0.975961	0.354028	normal	0.582977	0.265659	normal	0.986912	-0.0757115	normal	0.296882
c46342.graph_c0	150	9.58	179	12.42	282	17.23	415	20.36	538	28.15	1031	37.04	138	8.52	268	15.43	141	8.02	318	21.09	460	25.98	528	25.3	84	4.63	60	3.67	100	6.03	309	16.72	213	13.41	525	20.21	0.0175434	-0.782221	down	0.960049	0.263417	normal	1.62103e-05	-1.13901	down	2.7169e-10	-2.15528	down	0.138433
c56426.graph_c2	81	2.77	72	2.54	156	5.34	100	2.66	156	4.68	280	5.48	107	3.42	147	4.6	101	2.9	105	3.97	180	5.53	164	4.11	84	2.53	93	2.98	104	3.24	155	4.3	101	3.35	209	4.2	0.845189	-0.239298	normal	1	-0.0928698	normal	0.625802	-0.222901	normal	0.654468	-0.41029	normal	0.941737
c61291.graph_c0	164	3.42	144	3.46	140	3.02	69	2.21	125	3.61	201	3.67	161	3.35	153	2.52	197	4.28	88	3.24	105	3.33	162	3	211	3.46	199	3.29	105	2.06	114	3.27	79	3.85	136	2.58	0.108494	0.667062	normal	1	-0.177392	normal	0.0291557	0.658419	up	0.187163	0.787592	normal	0.798405
c56796.graph_c0	291	10.21	317	12.07	295	9.83	846	22.01	856	24.04	1315	25.08	436	14.76	501	15.85	366	11.4	491	17.52	722	21.82	745	19.23	344	10.38	280	9.41	289	9.46	795	23.14	557	18.76	1177	24.13	0.000885651	-0.794779	down	0.746937	0.334208	normal	0.0241845	-0.470373	normal	0.0149414	-0.851054	down	0.533051
c51704.graph_c3	61	3.5	65	4.19	84	4.77	161	6.74	147	6.64	205	6.6	92	5.53	125	6.46	87	4.32	127	8.07	118	6.72	158	6.54	79	4.37	81	4.33	97	5.17	128	5.44	122	5.63	177	5.48	0.192458	-0.638912	normal	1	0.0675958	normal	0.449082	-0.303033	normal	0.668068	-0.400422	normal	0.986152
c61048.graph_c0	393	6.06	327	5.46	310	4.57	412	4.9	752	9.5	1123	9.62	421	6.27	365	5.09	350	4.81	314	5.03	340	4.6	394	4.52	226	3.01	142	2.1	120	1.74	484	6.33	472	7.19	709	6.49	0.582651	0.28276	normal	0.0701537	0.77375	normal	0.401883	0.225682	normal	0.0356949	-0.883691	down	0.0157577
c62320.graph_c1	285	5.36	207	4.7	272	8.35	194	9.71	202	5.28	254	3.85	338	8.83	265	7.06	340	9.2	172	6.32	195	7.79	199	5.35	254	5.61	282	6.66	212	8.18	179	9.06	128	8.36	243	6.36	0.0167518	0.727292	up	1	-0.0842432	normal	0.000153202	0.84374	up	0.187376	0.638513	normal	0.775411
c57032.graph_c1	75	7.82	41	4.67	38	3.77	35	2.8	125	10.71	187	11.13	46	4.64	41	3.84	69	6.39	73	7.91	69	6.41	80	6.4	55	4.95	30	3	54	5.33	91	8.06	31	3.19	134	8.54	0.876066	-0.229346	normal	1	0.244729	normal	0.42514	-0.403873	normal	0.701152	-0.448067	normal	1
c57997.graph_c0	1298	41.71	1097	34.61	1556	44.73	1273	26.62	1797	48.32	2464	46.35	1253	36.4	1228	31.91	1391	33.58	1138	35.61	1354	36.21	1533	33.29	1452	43.02	1149	30.48	1073	31.36	1438	40.63	1035	27.55	1869	37.37	0.535822	0.275079	normal	1	0.14576	normal	0.862132	0.0581551	normal	0.944126	0.104826	normal	0.983853
c60681.graph_c0	368	14.57	461	26.51	603	31.58	570	21	543	22.67	800	19.66	511	23.1	656	31.08	567	23.62	548	24.97	627	20.9	763	27.06	581	23.79	554	30.22	481	23.21	570	24.25	552	27.21	724	19.72	0.876378	-0.129304	normal	0.83109	-0.30195	normal	0.889795	-0.0485606	normal	1	-0.0166724	normal	0.69132
c56256.graph_c0	652	17.86	504	16.41	580	17.25	784	17.91	813	18.22	1214	18.42	807	23.93	715	19.55	692	17.04	622	17.73	736	19.29	905	19.36	720	19.41	576	16.43	576	15.56	853	19.9	681	19.85	1126	18.01	0.940418	-0.0693582	normal	1	0.0223178	normal	0.76867	0.0873724	normal	0.993821	-0.0292708	normal	0.784557
c56117.graph_c0	165	9.6	138	8.99	152	9.81	142	8.32	208	9.25	263	6.8	150	9.33	139	9.17	151	8.94	129	8.81	154	7.72	208	9.55	227	13.72	191	16.22	126	8.47	190	9.69	129	8.23	229	9.2	0.803954	0.21057	normal	1	0.0272731	normal	0.957121	-0.0335327	normal	0.633096	0.390226	normal	0.969243
c33081.graph_c0	681	263.91	490	212.5	383	138.58	238	69.23	156	49.79	222	52.7	112	41.67	76	26.32	720	243.86	242	97.88	176	63.19	287	89.16	846	282.49	632	233.86	204	76.48	63	20.88	152	57.07	94	23.99	1.12136e-06	1.44704	up	0.85078	-0.446315	normal	0.66964	0.484469	normal	0.00773285	1.45189	up	0.0198817
c48997.graph_c0	181	12.44	225	17.26	323	21.72	267	14.33	368	21.59	396	15.69	217	16.17	275	17.55	252	15.87	220	15.97	301	19.23	307	16.36	247	15.55	213	14.25	194	13.01	234	13.82	224	15.53	317	13.41	0.912528	0.120481	normal	1	0.0399843	normal	0.929105	-0.041827	normal	0.953317	-0.0974162	normal	0.708812
c58981.graph_c1	331	19.85	271	25.84	247	17.68	275	17.64	464	29.45	624	32.5	387	24.21	406	24.54	378	25.24	298	22.73	362	24.58	430	20.39	407	23.75	252	15.64	297	16.34	388	22.09	250	17.51	565	24.34	0.977095	-0.0425015	normal	1	0.00213747	normal	0.372561	0.219571	normal	0.986912	0.0473007	normal	1
c58721.graph_c0	279	7.12	284	7.86	455	11.11	596	11.8	427	8.82	648	9.23	388	9.48	440	9.97	377	8.54	381	10.01	412	9.23	546	10.31	286	6.28	409	10.08	276	6.63	422	9.08	416	10.54	689	10.41	0.92903	-0.0920074	normal	1	0.065276	normal	0.924418	-0.0372639	normal	0.859415	-0.205061	normal	0.922369
c45536.graph_c0	96	9.54	151	16.48	178	16.81	203	15.65	169	13.73	229	13	137	13.34	156	13.99	141	12.51	106	10.88	188	16.46	163	12.23	108	9.14	105	9.91	174	16.18	194	16.41	123	12.07	260	15.92	0.853507	0.210616	normal	1	0.141685	normal	0.942272	0.0434871	normal	0.997667	0.0316086	normal	0.788625
c54525.graph_c3	508	16.91	339	12.26	482	15.94	510	13.32	664	18.83	1013	19.36	466	15.42	527	15.88	622	18.61	447	15.52	464	13.83	584	15.05	527	15.38	378	12.46	436	13.62	425	12.13	358	12.14	624	12.47	0.87008	0.130271	normal	0.975961	0.225564	normal	0.406852	0.22244	normal	0.963557	0.0787389	normal	0.549002
c60131.graph_c0	138	8.83	96	6.48	109	6.43	118	5.67	182	9.56	297	10.85	136	8.46	113	6.47	157	9	136	8.96	135	7.61	170	8.2	128	7.17	112	6.83	103	6.32	178	9.68	120	7.4	218	8.46	0.974096	-0.059339	normal	1	0.0885738	normal	1	-0.00762904	normal	0.944529	-0.126853	normal	0.92195
c55421.graph_c0	7	0.86	54	7.3	13	1.53	41	3.88	20	2.03	30	2.13	4	0.48	3	0.33	9	0.99	26	3.34	19	2.17	34	3.2	2	0.21	29	3.44	87	10.2	5	0.53	46	5.64	8	0.61	0.939641	0.261061	normal	1	-0.0259646	normal	0.000248709	-2.16433	down	0.715635	0.890344	normal	0.923103
c41393.graph_c1	35	11.94	30	11.42	19	6.06	12	2.84	35	9.83	50	10.35	7	2.3	24	7.25	23	6.41	33	11.39	25	7.34	34	8.99	32	9.4	37	11.47	19	5.97	31	8.52	23	7.62	31	6.36	0.93625	0.171841	normal	1	-0.295875	normal	0.353697	-0.673811	normal	0.960926	0.15856	normal	0.864913
c54432.graph_c0	203	13.47	194	13.42	245	15.52	370	18.73	325	18.58	660	25.93	227	12.62	314	18.04	242	14.33	298	20.6	345	19.48	415	21.14	288	17.45	272	18.43	277	18.05	305	18.34	311	19.87	460	20.13	0.275499	-0.41238	normal	1	0.0361493	normal	0.208237	-0.323552	normal	0.956182	-0.0886744	normal	0.895661
c53941.graph_c0	121	6.07	107	5.79	145	7.35	149	6.15	157	6.69	230	6.71	188	9.85	178	8.77	153	7.61	85	4.46	113	5.26	149	5.91	133	5.82	84	4.08	60	3.36	191	8.28	141	7.11	232	7.11	0.477251	0.42377	normal	0.933412	0.348047	normal	0.00959073	0.706997	up	0.976344	-0.0878171	normal	0.112737
c56149.graph_c0	594	16.99	452	13.81	471	12.74	683	14.96	821	18.8	1162	18.31	583	15.8	592	15.07	615	15.32	586	17.05	654	16.16	772	16.18	609	14.7	539	14.5	488	12.85	612	14.67	456	12.56	910	15.21	0.906138	-0.0988721	normal	1	0.10151	normal	0.859006	-0.0570746	normal	0.975332	-0.0591691	normal	0.670201
c41130.graph_c0	41	4.29	46	5.26	60	5.99	36	2.9	23	1.99	39	2.34	44	4.44	30	2.79	29	2.71	40	4.36	44	4.09	44	3.49	48	4.34	49	4.94	41	4.08	29	2.57	34	3.52	56	3.58	0.565346	0.493474	normal	0.737138	-0.665504	normal	0.767507	-0.207581	normal	0.80667	0.341446	normal	0.817397
c46165.graph_c0	17	1.03	15	0.99	26	1.52	10	0.45	23	1.16	47	1.62	8	0.41	7	0.37	15	0.78	21	1.34	19	1.04	25	1.15	12	0.58	15	0.86	17	0.96	24	1.23	35	2.04	49	1.77	0.963061	0.130557	normal	1	-0.0883021	normal	0.112021	-0.996731	normal	0.891035	-0.312352	normal	0.444666
c59891.graph_c0	127	4.31	111	4.11	142	4.51	190	4.88	162	4.34	190	3.41	167	5.45	168	5.07	153	4.62	135	4.69	152	4.43	166	4.2	85	2.42	75	2.41	83	2.72	208	5.82	146	4.88	278	5.59	0.980395	0.0463731	normal	1	0.00698894	normal	0.563911	0.214365	normal	0.258607	-0.657601	normal	0.475241
c53524.graph_c0	91	6.14	102	5.32	137	6.12	89	4.09	126	7.23	221	8.04	129	7.62	127	5.21	73	3.4	59	4.29	139	5.99	121	5.81	73	4.17	61	2.84	161	7.61	120	5.84	149	6.9	219	6.79	0.684052	0.373841	normal	1	0.126883	normal	0.793082	0.17552	normal	0.944316	0.183419	normal	0.374893
c58852.graph_c1	227	10.36	226	13.2	261	14.19	246	8.97	274	11.21	378	10.49	354	16.86	353	17.65	308	14.48	281	15.95	357	17.4	312	12.46	254	11.82	322	16.39	225	11.17	266	10.03	292	17.25	365	10.59	0.898957	-0.116128	normal	0.730054	-0.385612	normal	0.523008	0.196103	normal	1	-0.0076108	normal	0.819316
c36403.graph_c1	49	31.73	13	9.55	29	17.38	39	18.64	51	27.17	58	23.88	35	21.63	30	16.9	45	25.05	37	25.2	16	9.9	21	11.36	39	21.73	23	14.15	35	21.99	26	14.45	31	19.17	47	20.89	0.763422	0.533577	normal	0.863903	0.661059	normal	0.370942	0.635418	normal	0.718264	0.568854	normal	0.843021
c55861.graph_c0	5128	149.02	5049	186.33	5440	190.32	5644	158.16	6597	153.7	9194	139.18	5729	191.64	6674	227.19	6371	182.25	5265	173.18	5894	171.57	6949	158.1	5201	142.75	4485	161.3	4013	124.91	5948	143.79	4729	163.33	8136	136.17	0.906021	0.0950576	normal	1	-0.0562331	normal	0.507336	0.161705	normal	0.895911	-0.164899	normal	0.890143
c53063.graph_c0	303	9.06	497	16.17	647	19.53	467	11.51	854	20.79	1324	21.71	388	11.85	324	9.13	229	6.47	398	12.4	614	16.78	517	11.82	235	6.08	214	6.23	577	16.52	609	15.18	741	22.03	835	14.52	0.803539	0.222894	normal	0.678273	0.435804	normal	0.0270172	-0.589652	down	0.8411	-0.299734	normal	0.195016
c59490.graph_c1	109	15.14	105	15.52	170	20.5	150	17.44	150	14.97	206	14.87	135	19.95	170	23.36	130	16.53	114	15.95	166	19.38	117	12.18	80	9.54	107	14.76	120	13.26	147	19.66	166	23.49	228	21.18	0.830042	0.234809	normal	1	0.0529139	normal	0.626623	0.226471	normal	0.95662	-0.122156	normal	0.606981
c57534.graph_c0	55	11.59	42	10.12	57	12.19	60	10.77	74	12.74	93	11.61	83	17.96	81	16.56	71	12.95	82	18.06	74	14.77	89	14.78	71	13.05	60	12.22	57	12.1	76	13.57	70	14.77	72	10.06	0.660987	-0.37777	normal	0.923506	-0.413642	normal	0.967409	0.0400785	normal	0.933288	-0.155772	normal	0.788104
c51908.graph_c0	1994	149.85	1961	148.8	2416	156.38	2788	157.54	2508	147.64	3542	144.23	2204	154.39	2218	140.67	2218	145.59	1840	139.1	2244	140.67	2414	135.05	1795	108.35	1744	122.01	2466	153.97	2577	162.41	2381	170.26	3413	152.84	0.516224	0.275702	normal	1	0.169354	normal	0.569273	0.142273	normal	0.922982	0.143412	normal	0.379336
c62064.graph_c0	328	12.91	404	16.24	472	17.53	396	11.72	512	16.35	661	14.96	482	17.52	597	20.89	442	15.41	420	16.64	535	18.17	553	15.52	467	14.9	485	17.9	406	15.08	439	14.48	464	17.14	553	12.43	0.998268	-0.0181985	normal	0.957914	-0.241108	normal	0.703191	0.119794	normal	0.948723	0.0938605	normal	0.796434
c57504.graph_c1	374	8.99	483	13.12	901	22.18	504	9.84	1039	20.88	1391	18.9	528	12.89	579	13.32	495	11.23	469	12	626	13.89	616	11.29	295	6.45	301	7.3	276	6.46	784	17.29	396	10.18	1047	15.93	0.647028	0.330166	normal	0.661745	0.435419	normal	0.976946	0.0145289	normal	0.0551306	-0.725621	normal	0.668624
c51433.graph_c0	400	14.6	349	14.12	394	13.91	414	12.02	503	14.94	798	16.19	397	13.94	399	13.25	392	13.07	455	17.41	470	15.28	618	17.02	524	15.96	455	16.34	512	17.84	457	14.06	378	14	667	14.42	0.867947	-0.123673	normal	1	-0.16687	normal	0.251601	-0.263844	normal	0.835588	0.196976	normal	0.687877
c62209.graph_c0	2021	32.53	1517	26.46	1701	26.26	1621	20.18	3698	48.89	5269	47.22	1943	30.32	1864	27.17	1993	28.67	2198	36.76	2584	36.62	2865	34.39	2324	32.36	1659	25.66	1726	26.16	2568	35.04	1618	25.82	3636	34.85	0.634697	-0.239851	normal	1	0.108812	normal	0.153255	-0.287316	normal	0.867024	-0.189418	normal	0.805615
c54195.graph_c1	13396	539.9	12485	552.18	14353	560.22	10790	318.2	8429	259.53	11926	248.78	10512	401.1	8816	310.04	11058	398.16	8887	329.27	14182	463.89	11622	311.25	18813	659.38	14004	514.13	9179	362.91	9739	312.04	7027	262.63	13562	311.51	0.0979522	0.519663	normal	0.737138	-0.413752	normal	0.845966	-0.0764408	normal	0.479707	0.498713	normal	0.297641
c50254.graph_c0	73	4.68	100	7.15	158	9.94	158	11.92	224	15.21	293	15.89	128	9.14	154	9.58	83	5.21	131	12	206	14.18	211	15.3	71	5.02	91	5.93	116	8.83	211	18.43	147	10.61	328	18.4	0.589096	-0.416516	normal	1	0.00511958	normal	0.209465	-0.467901	normal	0.278254	-0.702032	normal	0.794335
c58898.graph_c0	88	4.04	111	5.94	149	7.75	143	5.52	190	8.19	310	9.08	161	8.75	173	9.12	138	7.01	159	7.5	164	7.55	208	8.12	103	4.9	89	4.92	105	6.47	183	9.5	98	4.65	282	10.11	0.698164	-0.306666	normal	1	-0.0565491	normal	0.900723	-0.0606786	normal	0.328766	-0.592989	normal	0.930232
c57980.graph_c0	796	25.91	688	23.82	737	22.65	912	22.38	1102	32.64	1620	30.9	847	25.78	902	26.04	854	24.22	792	27.05	1019	28.97	1104	27.71	835	23.69	711	21.41	882	27.16	1238	35.93	842	27.53	1748	36.7	0.92326	-0.0802243	normal	1	0.0116348	normal	0.88001	-0.0490516	normal	1	-0.0124461	normal	0.433833
c41900.graph_c0	96	6.09	135	11.23	187	13.27	203	6.46	147	5.26	233	6.05	151	10.18	156	11.6	165	9.69	174	6.7	182	6.26	221	5.72	165	7.53	136	9.86	143	8	240	8.99	219	10.17	308	7.45	0.88585	-0.165375	normal	0.995344	-0.256796	normal	0.628741	-0.180215	normal	0.926543	-0.140153	normal	0.50761
c37148.graph_c0	31	7.29	17	4.42	25	5.54	19	3.38	7	1.36	18	2.51	46	10.43	45	9.44	33	6.85	32	7.83	15	3.2	27	4.94	29	5.88	46	10.36	15	3.37	10	2.01	18	4.14	21	3.14	0.916271	0.254208	normal	0.559052	-1.04343	normal	0.140614	0.827718	normal	0.800911	0.491307	normal	0.4697
c58080.graph_c0	963	27.42	888	28.18	909	24.3	1435	31.74	948	19.52	1532	21.1	1109	29.67	1494	38.99	1475	39.22	909	24.44	1094	25.55	1323	26.09	1476	36.6	1573	44.56	680	16.21	844	18.02	1229	34.33	1186	17.64	0.965369	0.0476236	normal	1	-0.0160621	normal	0.0470279	0.409634	normal	0.626453	0.402605	normal	0.915615
c56223.graph_c0	249	72.72	279	93.72	230	78.72	430	111.82	273	76.83	367	76.89	205	75.74	254	80.88	379	105.5	303	124.75	249	84.44	373	117.63	311	97.47	342	122.13	215	76.49	289	88.63	461	139.76	350	79.47	0.994989	0.0237573	normal	1	-0.0259854	normal	0.958099	-0.0346959	normal	0.925945	0.142011	normal	0.801602
c58358.graph_c0	843	48.59	949	51.35	978	45.63	1117	34.56	1419	60.41	1913	56.52	1082	46.36	1174	45.65	1058	41.38	872	42.27	1175	52.54	1131	36.38	944	46.32	833	38.6	804	41.69	1300	56.23	1057	48.18	1548	44.68	0.88571	0.110752	normal	0.995894	0.181633	normal	0.497693	0.169482	normal	0.977546	-0.0593666	normal	0.603291
c49604.graph_c0	144	13.84	102	10.5	77	7.31	156	10.89	218	15.91	297	14.75	71	6.05	130	10.77	153	12.44	94	8.42	127	11.39	119	8.04	173	14.19	178	14.27	73	6.37	87	6.57	193	16.28	110	5.77	0.839016	0.238036	normal	0.331169	0.665928	normal	0.794295	0.164504	normal	0.539201	0.545123	normal	0.884589
c61683.graph_c4	551	57.63	515	57.71	602	61.81	821	74.62	839	65.83	1098	59.99	629	66.74	740	71.56	665	58.95	682	75.2	767	73.71	870	68.14	694	62.73	625	66.26	555	55.85	763	69.93	632	75.13	1089	70.7	0.7664	-0.17149	normal	1	-0.0297451	normal	0.776753	-0.0820562	normal	0.968307	-0.0700075	normal	0.964774
c61746.graph_c0	447	8.65	629	13.09	309	5.68	792	11.69	610	9.72	804	8.72	591	11.12	672	11.63	417	7.17	653	13.02	436	7.27	905	12.9	290	5	664	12.35	3306	59.68	898	14.71	621	11.92	1207	13.94	0.875048	-0.190119	normal	1	-0.0989076	normal	0.770361	-0.136976	normal	0.221249	1.4099	normal	0.485045
c55069.graph_c0	397	18.76	472	21.04	725	27.43	498	16.45	853	25.86	1440	30.53	439	16.7	383	12.79	340	11.7	580	21.6	740	28.4	833	22.29	385	16.5	348	13.81	1263	45.34	452	12.24	552	19.12	712	13.4	0.884446	-0.129577	normal	1	0.0190698	normal	1.06312e-05	-0.771981	down	0.938387	0.181961	normal	0.131193
c52022.graph_c0	20	1.06	27	1.64	23	1.26	31	1.29	19	0.93	58	1.79	24	1.31	43	2.07	13	0.62	27	1.66	30	1.45	31	1.32	26	1.2	17	0.88	28	1.41	22	1.04	24	1.26	36	1.23	1	-0.0231324	normal	1	-0.0495976	normal	0.979583	-0.0436476	normal	0.993279	-0.0729991	normal	0.863849
c59273.graph_c0	216	3.89	237	4.46	270	4.52	268	3.78	381	5.31	579	5.35	299	4.89	294	4.6	242	3.78	269	4.98	310	4.46	298	3.78	267	3.98	198	3.31	193	3.21	272	4.2	212	3.65	374	3.91	1	0.0174516	normal	1	0.145195	normal	0.956262	0.029215	normal	0.866444	-0.191924	normal	0.752912
c59116.graph_c0	140	3.44	114	3.15	120	2.67	187	3.61	205	3.91	254	3.38	166	3.95	134	2.87	198	4.31	212	5.21	224	4.65	224	4	334	6.84	231	5.25	198	4.47	130	2.7	189	4.41	187	2.72	0.231198	-0.525049	normal	0.917729	-0.323918	normal	0.405524	-0.304549	normal	0.534114	0.420894	normal	0.367065
c43552.graph_c4	2344	323.37	1731	261.85	1203	157.45	1892	199.45	1224	138.9	1979	157.39	1581	210.85	1757	217.55	1925	235.65	1303	186.84	1192	147.23	1891	199.12	1948	232.03	1553	205.49	719	94.19	2969	348.51	1602	217.59	4281	364.86	0.164089	0.592593	normal	1	-0.0324285	normal	0.0943339	0.381219	normal	0.92021	0.168048	normal	0.000890585
c49943.graph_c0	83	7.28	48	4.59	28	2.34	66	4.48	139	10.02	177	8.82	74	6.28	48	3.79	46	3.59	66	6.02	107	8.34	104	6.9	93	7.05	67	5.64	125	10.38	120	8.94	35	3.03	137	7.31	0.682484	-0.472258	normal	1	0.140466	normal	0.167363	-0.596131	normal	0.82863	0.30426	normal	0.956364
c55171.graph_c0	506	15.23	522	20.6	553	19.02	672	19.33	769	20.6	1059	18.6	677	22.86	676	22.46	604	18.12	546	19.67	664	20.03	832	19.9	583	18.37	501	18.53	511	16.6	752	18.78	604	21.75	931	17.81	0.963727	-0.0499578	normal	1	0.00623977	normal	0.854955	0.0589354	normal	0.934225	-0.104851	normal	0.920247
c51107.graph_c0	128	4.94	116	4.7	110	3.85	97	2.87	123	3.88	206	4.36	139	5.54	177	5.85	188	6.51	122	4.81	125	4.13	136	3.78	100	3.28	98	3.64	82	2.85	117	3.87	104	4.11	210	4.95	0.860101	0.187052	normal	1	-0.188052	normal	0.111503	0.496313	normal	0.87266	-0.220687	normal	1
c61156.graph_c0	615	80.92	517	78.31	565	73.86	794	80.93	613	65.78	809	60.95	756	95.73	854	103.61	763	91.1	617	84.18	723	84.79	777	79.26	827	94.76	774	97.99	626	80.32	558	64.02	573	76.86	687	55.18	0.999307	-0.0145261	normal	1	-0.186204	normal	0.176581	0.271328	normal	0.634117	0.309017	normal	0.331291
c52516.graph_c1	13	3.05	15	3.37	26	5.79	27	5.27	21	3.35	23	2.32	24	2.94	22	3.92	35	5.71	22	2.9	25	5.95	27	3.23	18	3.45	14	4.74	26	3.13	28	3.68	21	5.03	25	3.8	0.94014	-0.157143	normal	1	-0.30882	normal	0.767011	0.240914	normal	0.984564	-0.102417	normal	0.978082
c59604.graph_c1	239	12.15	216	9.76	259	9	218	6.9	304	11.84	447	12.07	347	15.63	334	11.48	273	9.69	233	10.58	257	10.83	356	12.92	302	11.29	280	10.18	418	17.2	347	12.74	289	10.79	421	11.39	0.950432	0.0709699	normal	1	-0.116481	normal	0.276349	0.293221	normal	0.393729	0.507385	normal	0.622384
c58439.graph_c0	29	2.1	25	2.4	19	2.05	32	1.86	51	3.16	59	2.24	44	3.12	39	3.62	48	2.82	30	1.66	44	2.52	36	1.55	55	3.35	29	2.34	19	1.32	51	3.29	49	3.79	54	1.86	0.867947	-0.281327	normal	1	0.0629187	normal	0.531012	0.360608	normal	0.980178	0.112167	normal	0.641369
c53860.graph_c0	425	21.76	282	19.29	278	11.8	298	13.3	647	28.78	984	31.23	432	19.12	364	14.5	447	22.95	370	22.63	446	19.57	581	24.27	626	27.09	334	15.38	388	21.46	462	24.13	353	21.57	758	26.19	0.814011	-0.182487	normal	1	0.114049	normal	0.920062	-0.0427766	normal	0.878224	0.182679	normal	0.977826
c59871.graph_c1	45	11.64	36	10.12	43	10.54	87	17.78	90	19.42	101	15.78	45	11.21	24	5.48	73	16.42	49	13.38	61	14.9	63	12.72	43	9.83	62	15.52	34	8.52	63	13.99	35	9.17	75	12.48	0.906138	-0.175232	normal	0.924915	0.419877	normal	0.856688	-0.164497	normal	0.987569	-0.068543	normal	0.913529
c32393.graph_c0	11	1.84	40	7.36	41	6.49	24	3.06	105	14.45	142	13.81	0	0	3	0.45	1	0.15	64	11.13	22	3.31	87	11.17	5	0.72	14	2.25	64	10.19	23	3.28	68	11.18	32	3.34	0.723766	-0.593318	normal	1	0.264974	normal	2.99851e-12	-5.20583	down	0.755977	-0.750234	normal	0.766692
c49646.graph_c0	341	16.64	119	6.35	102	4.76	431	16.18	634	25.4	1028	28.14	88	4.16	149	6.6	194	8.47	216	10.94	138	5.94	292	10.71	169	7.16	62	2.9	17	0.78	157	6.49	296	14.29	272	7.97	0.966484	0.110035	normal	0.000193854	1.35424	up	0.33409	-0.472065	normal	0.22087	-1.20618	normal	0.938557
c46599.graph_c0	19	1.69	10	1.01	11	0.79	19	1	31	1.78	41	1.61	18	1.48	24	1.85	9	0.62	25	2.17	20	1.58	35	1.84	29	1.79	11	0.71	25	1.59	14	0.94	25	1.82	16	0.66	0.547657	-0.684041	normal	1	-0.125854	normal	0.466874	-0.53689	normal	0.998764	-0.064266	normal	0.624998
c38837.graph_c0	60	2.52	44	1.63	70	2.71	74	2.06	131	3.64	196	3.82	94	2.98	72	2.62	85	2.59	150	4.66	150	4.38	173	4.18	59	2.04	49	1.86	54	2.32	110	3.83	77	3.02	145	3.74	0.00118827	-1.15015	down	0.55599	-0.589028	normal	0.00488222	-0.807378	down	0.00269109	-1.31134	down	0.0787667
c44771.graph_c1	81	11.88	48	7.83	58	8.06	93	10.41	36	4.34	43	3.64	45	6.38	47	6.18	55	7.16	57	8.69	56	7.36	71	7.96	90	11.41	103	14.57	45	6.27	41	5.12	29	4.26	57	5.19	0.763332	0.324733	normal	1	-0.270528	normal	0.705958	-0.214045	normal	0.522884	0.601294	normal	0.206819
c60535.graph_c2	958	107.77	1277	157.08	968	104.89	2935	256.74	1525	137.57	2344	149.48	930	102.37	887	90.31	764	77.98	1429	166.42	4535	465.87	2122	184.05	1431	140.92	1340	144.16	2201	239.7	1223	117.5	1511	168.11	1828	124.74	0.0322364	-1.01041	down	0.94651	-0.462732	normal	5.83617e-06	-1.52933	down	0.719449	-0.430075	normal	0.0454373
c59831.graph_c0	154	14	118	7.32	87	3.85	132	4.51	297	16.5	378	13.58	123	5.41	122	5.54	189	12.28	254	12.59	276	9.73	288	10.39	215	10.56	149	6.02	115	5.04	243	15.5	116	6.61	263	11.08	0.0155419	-0.882278	down	0.899884	-0.369318	normal	0.00293133	-0.809289	down	0.334031	-0.557539	normal	0.172276
c47885.graph_c2	53	7.97	54	8.02	56	7.49	79	8.5	52	5.8	91	7.26	80	10.85	83	10.61	84	10.84	70	10.55	78	9.68	107	11.69	59	7.4	59	8	86	12.11	88	10.72	95	12.62	142	12.45	0.722416	-0.326479	normal	0.889496	-0.464353	normal	0.906316	0.0735022	normal	0.993712	-0.0554005	normal	0.758293
c36504.graph_c0	26	1.02	25	1.05	65	2.49	31	0.91	94	2.91	126	2.75	60	2.17	38	1.34	31	1.2	60	2.65	89	2.91	62	1.8	26	0.98	14	0.54	24	0.91	77	2.61	45	1.76	118	2.71	0.572808	-0.589308	normal	1	-0.124302	normal	0.245231	-0.606912	normal	0.0128323	-1.49067	down	1
c58396.graph_c0	24	1.23	35	2.68	38	2.22	61	3.76	68	3.1	83	2.26	38	2.25	46	2.41	52	2.37	65	4.18	59	2.62	66	3.16	43	2.51	29	1.92	38	2.23	62	2.88	77	4.29	70	1.86	0.332436	-0.675122	normal	1	-0.137674	normal	0.452804	-0.384772	normal	0.555154	-0.565374	normal	0.978247
c56318.graph_c0	532	19.86	404	16.4	549	20.38	768	22.46	464	15.02	788	16.6	443	16.59	552	20.18	483	15.72	504	19.91	570	18.84	779	22.46	462	15.08	499	18.18	410	15.78	612	19	533	20.31	977	21.62	1	-0.00611203	normal	1	-0.11952	normal	0.410394	-0.206808	normal	0.864711	-0.177729	normal	0.91157
c54173.graph_c1	513	21.04	483	19.11	609	22.3	492	15.06	590	21.2	827	22.34	538	18.68	614	20.05	516	16.34	414	18.68	574	20.49	546	20.83	487	16.91	474	14.63	360	14.1	568	21.6	526	20.49	703	17.86	0.287459	0.369218	normal	1	0.0130038	normal	0.346195	0.230047	normal	0.9972	0.0244453	normal	0.795853
c53554.graph_c1	2792	160.59	1710	107.06	1816	99.9	3909	172.35	1480	70.47	2328	75.97	1725	95.53	2251	116.58	2415	123.82	1519	90.61	1387	70.59	2266	98.08	1847	90.49	2101	115.05	868	46.78	1197	58.24	1317	75.38	1705	58.83	0.0864735	0.605916	normal	0.970084	0.401143	normal	0.0808705	0.424217	normal	0.940897	0.138211	normal	0.223743
c57044.graph_c2	253	12.9	212	12.4	225	11.64	96	3.7	355	15.14	480	14.23	140	6.58	112	5.53	195	9.06	240	12.74	251	11.53	301	11.24	426	18.26	86	4.54	147	6.83	198	8.98	197	10.4	309	9.66	0.912755	0.10628	normal	1	-0.1487	normal	0.0151363	-0.711623	down	0.984305	-0.0838455	normal	0.50761
c59882.graph_c0	808	22.3	715	22.64	841	19.06	928	18.45	1388	35.45	2014	33.59	892	24.44	817	18.14	848	21.35	913	26.84	1091	24.5	1296	27.16	848	21.41	638	16.87	882	22.22	1177	30.12	764	20.15	1595	27.48	0.767677	-0.170144	normal	1	0.0688429	normal	0.235538	-0.250423	normal	0.806638	-0.228771	normal	0.954986
c50126.graph_c0	110	4.56	84	3.79	132	5.24	158	5.08	115	3.92	174	4.07	123	4.94	158	5.95	119	4.43	94	4.05	172	6.34	148	4.63	110	3.95	115	4.6	93	3.64	150	5.28	130	5.34	217	5.4	0.99206	-0.0362748	normal	1	-0.142295	normal	0.912459	0.0672741	normal	0.951779	-0.124912	normal	0.862296
c20629.graph_c0	19	3.69	25	5.35	48	8.8	25	3.69	17	2.72	27	3.07	18	3.37	16	2.78	40	6.87	48	9.69	79	13.83	59	8.84	70	11.73	46	8.56	222	41.27	43	7.11	57	10.86	44	5.37	0.388271	-0.723005	normal	0.00364324	-1.70201	down	0.0155294	-1.21228	down	0.245648	1.13963	normal	0.649593
c55035.graph_c2	1771	60.5	1402	51.97	1982	64.84	3144	82.9	1622	45.52	2441	46.67	2280	75.49	2677	82.67	2676	81.61	1389	49.32	1529	46.12	2014	51.48	1744	51.53	2002	65.7	846	27.25	2476	71.75	2271	76.83	3474	71.06	0.302801	0.371253	normal	0.960992	0.336302	normal	5.18845e-06	0.746791	up	0.935742	0.137193	normal	0.000864996
c56290.graph_c0	533	20.85	594	24.14	604	22.31	594	17.71	761	23.86	1032	23.95	847	30.29	989	34.47	715	22.99	617	23.85	794	25.6	817	22.65	892	30.92	731	25.27	656	22.34	742	25.56	559	21.26	941	22.37	0.96215	-0.0534371	normal	0.976308	-0.204457	normal	0.168715	0.303304	normal	0.708709	0.268939	normal	0.806305
c62495.graph_c0	51	9.41	86	17.47	93	16.21	96	13.47	76	11.61	95	10.26	91	16.21	86	14.19	78	12.73	76	14.57	110	18.27	101	14.48	98	15.6	88	15.56	194	34.09	87	13.67	83	15.03	103	11.9	1	-0.00959623	normal	0.975961	-0.353694	normal	0.930343	-0.0585352	normal	0.419044	0.672639	normal	0.867437
c56016.graph_c1	296	24.52	328	30.4	506	40.89	392	25.88	365	25.7	535	27.82	413	33.18	506	37.71	509	37.26	294	26.44	379	29.36	411	26.76	470	35.1	408	33.45	453	37.68	324	23.66	342	28.41	452	24.09	0.452504	0.362007	normal	1	-0.0270372	normal	0.00840948	0.511032	normal	0.219252	0.544709	normal	0.949823
c53020.graph_c0	157	9.71	93	6.64	430	29.27	30	1.44	264	14.18	440	16.01	136	8.82	153	9.59	132	7.59	135	9.14	247	14.15	204	10.1	117	6.73	121	7.59	248	15.63	193	10.59	119	7.73	307	11.85	0.676608	0.490386	normal	1	-0.10409	normal	0.319249	-0.359656	normal	1	0.01026	normal	0.945022
c60845.graph_c0	103	2.14	80	1.72	198	4.67	127	2.52	156	2.24	261	3.02	148	3.3	163	2.93	136	2.73	112	2.48	142	3.42	117	2.02	191	2.93	106	2.65	82	2	139	2.65	127	3.13	154	1.71	0.789091	0.309405	normal	1	0.209699	normal	0.300649	0.365999	normal	0.886651	0.230827	normal	0.949665
c57595.graph_c0	1157	53.89	879	49.59	1047	62.13	807	38.47	1966	69.09	2662	60.77	1063	57.35	1246	68.3	1261	55.33	1014	49.85	1126	53.31	1336	45.9	1259	58.12	911	59.02	591	31.11	1181	49.43	932	56.05	1702	44.81	0.853361	0.131965	normal	0.975961	0.288033	normal	0.568033	0.148537	normal	0.946063	-0.111967	normal	1
c25708.graph_c0	76	4.6	92	6.22	100	5.87	95	4.47	85	4.38	131	4.53	123	7.33	116	6.57	96	5.14	76	4.87	100	5.61	105	4.92	97	5.16	85	4.94	71	3.98	82	4.37	97	5.82	149	5.66	0.808775	0.242745	normal	1	-0.138948	normal	0.332786	0.366699	normal	0.975712	0.0891326	normal	0.931342
c53738.graph_c0	129	11.35	146	14.26	154	13.16	186	12.66	265	19.71	387	19.93	179	17.23	225	18.45	161	13.17	130	12.53	176	14.34	210	14.57	169	13.31	192	17.37	101	8.84	132	10.26	145	13.38	190	10.52	0.973671	0.0555118	normal	0.807055	0.38892	normal	0.490435	0.249974	normal	0.970007	0.0919464	normal	0.717205
c53678.graph_c0	592	32.26	588	35.58	712	37.9	722	29.92	896	39.83	1282	40.08	703	37.02	781	38.23	721	34.93	523	29.98	734	36.31	762	31.98	639	30.82	582	32.09	565	28.99	662	30.78	714	38.35	999	32.84	0.671815	0.21802	normal	0.975961	0.220251	normal	0.256405	0.243449	normal	0.964864	0.0731677	normal	0.780492
c55482.graph_c0	2821	119.6	2608	111.96	3252	110.98	3044	86.61	3859	138.36	5255	131.89	2865	103.16	2931	98.15	3331	121.22	2559	109.73	3157	109.3	3348	102.53	3084	109.79	2557	89.02	2718	99.16	3947	144.68	2642	96.56	5098	136.66	0.61388	0.241206	normal	1	0.119058	normal	0.657651	0.121747	normal	0.929526	0.123975	normal	0.48645
c62404.graph_c1	441	22.64	441	20.7	459	24.92	427	16.59	600	23.29	799	21.06	603	30.07	585	30.96	493	25.09	394	17.69	515	23.64	619	21.43	471	20.13	414	24.12	342	15.43	569	22.15	429	22.76	793	20.63	0.85099	0.132813	normal	1	-0.041016	normal	0.268463	0.25947	normal	0.971496	-0.0676629	normal	0.834193
c41270.graph_c0	32	5.07	40	6.97	42	6.31	34	4.11	57	7.44	92	8.46	51	7.81	36	5.12	30	4.22	24	3.96	27	3.84	41	4.98	18	2.46	17	2.58	38	5.73	43	5.8	29	4.52	82	8.08	0.416947	0.6301	normal	0.72535	0.659566	normal	0.425018	0.471211	normal	1	-0.0537207	normal	0.447234
c59756.graph_c0	2571	69.66	2216	69.4	2194	65.45	2257	53.88	3032	64.44	4496	63.05	2615	74.18	2575	71.71	2755	69.68	2568	74.03	2828	71.33	3589	72.87	2968	70.42	2225	65.37	3083	82.38	2785	62.56	1976	60.81	4012	61.09	0.965369	-0.0493367	normal	0.995344	-0.194815	normal	0.84943	-0.0612191	normal	0.928573	0.130046	normal	0.645378
c52333.graph_c0	1582	82.41	1681	96.85	1978	96.15	1759	78.69	2567	113.46	3675	109.91	2048	103.73	2143	98.85	1980	92.01	1934	105.8	2081	96.66	2696	106.35	1726	76.25	1635	79.65	2485	122.83	2061	97.34	1887	101.82	2987	98.85	0.9672	-0.0463569	normal	1	-0.0668498	normal	0.992603	-0.00666883	normal	0.980125	0.0631128	normal	0.900316
c50127.graph_c0	110	3.86	76	2.8	106	3.51	152	4.02	215	6.18	305	6	135	4.55	102	3.21	164	5	159	5.79	168	5.12	218	5.69	204	6.14	80	2.67	131	4.34	159	4.74	108	3.75	209	4.35	0.171495	-0.594802	normal	1	-0.0136823	normal	0.408542	-0.323461	normal	0.92459	-0.171513	normal	0.513263
c49207.graph_c0	154	6.35	198	8.95	259	10.04	271	8.47	248	8.58	359	8.3	253	10.24	243	9.1	202	7.38	201	8.51	296	10.91	290	8.86	164	6.07	131	5.11	109	4.16	236	8.16	185	7.75	362	8.93	0.971596	-0.0561009	normal	1	-0.117351	normal	0.902144	-0.0570805	normal	0.125876	-0.721905	normal	0.822927
c53252.graph_c0	490	52.02	751	88.71	650	66.53	1335	110.73	945	83.35	1453	88.97	539	55.81	633	61.64	536	50.35	760	84.54	780	75.02	1151	94.27	283	26.34	611	61.44	2892	285.86	598	54.41	989	104.85	957	63.15	0.808775	-0.181871	normal	0.992638	0.222898	normal	0.00306823	-0.537107	normal	0.602019	0.813671	normal	0.859103
c46178.graph_c0	11	0.66	29	1.89	63	3.61	94	4.36	107	5.3	143	4.86	72	4.18	83	4.49	47	2.51	59	3.7	114	6.09	84	3.81	33	1.71	42	2.41	107	6.05	87	4.45	98	5.84	149	5.42	0.244159	-1.02454	normal	1	0.133006	normal	0.705812	-0.236026	normal	0.943015	-0.209155	normal	0.763157
c52687.graph_c0	1993	135.95	1916	137.78	2227	140.84	2943	146.61	2921	163.33	4323	169.18	2168	138.87	2598	152.65	2347	143.39	2508	175.83	2696	155.45	3527	179.49	2516	146.17	2281	144.38	1900	122.03	2663	154.65	2188	137.07	3772	160.9	0.71482	-0.197695	normal	1	-0.0642558	normal	0.451365	-0.182144	normal	0.917803	-0.140162	normal	0.722039
c53245.graph_c0	33	5.85	29	5.45	28	4.28	39	4.46	60	7.27	111	11.43	48	8.11	45	6.91	38	4.66	38	4.92	50	8.02	58	7.66	49	6.86	27	4.14	33	4.67	62	10.32	39	6.67	118	14.8	0.725308	-0.378916	normal	1	0.175814	normal	0.983607	-0.0380512	normal	0.934272	-0.183677	normal	0.603291
c41614.graph_c0	5	0.79	12	2.07	24	3.57	2	0.24	5	0.65	9	0.82	7	1.06	28	3.94	11	1.53	13	2.12	19	2.68	21	2.53	5	0.68	8	1.21	3	0.45	7	0.94	6	0.93	14	1.37	1	-0.0650336	normal	--	--	--	0.966597	-0.0964154	normal	--	--	--	--
c57207.graph_c0	179	5.78	154	5.37	77	2.37	130	3.23	169	4.47	182	3.29	193	6.01	227	6.62	133	3.82	180	6.02	140	3.99	241	5.8	208	5.8	143	4.42	444	13.47	181	4.94	105	3.37	212	4.09	0.941931	-0.126325	normal	0.710255	-0.496807	normal	0.887171	0.0866244	normal	0.339345	0.771112	normal	0.625997
c60203.graph_c0	134	2.58	181	3.82	131	2.46	245	3.59	416	6.51	587	6.15	158	2.99	237	4.15	166	2.9	263	5.22	371	6.39	294	4.22	142	2.29	125	2.37	135	2.46	188	3.09	195	3.68	228	2.64	0.0462076	-0.747519	down	1	0.0837128	normal	0.0197213	-0.62984	down	0.0162116	-0.971192	down	0.0330721
c42408.graph_c0	375	53.46	191	29.91	240	32.42	832	90.57	419	49.12	533	43.82	163	22.44	141	18.05	267	33.74	285	42.19	322	41.14	370	40.35	141	17.34	137	18.71	111	15.02	231	27.99	275	38.54	323	28.46	0.996489	0.024683	normal	0.48268	0.672533	normal	0.0312383	-0.658695	down	0.00285824	-1.08815	down	0.448887
c57291.graph_c0	3145	72.96	2432	63.89	2620	62.82	3764	72.11	4107	74.73	6437	78.8	2940	69.96	2808	63.27	3209	68.14	2953	70.68	3164	67.06	4339	72.68	2602	52.33	2106	50.89	1547	35.52	3694	71.44	2467	59.76	5674	74.09	0.97799	-0.0351283	normal	1	0.150686	normal	0.731933	-0.102441	normal	0.382666	-0.504571	normal	0.978082
c48373.graph_c0	16	1.07	10	0.75	51	3.06	25	1.34	31	1.71	71	2.69	21	1.27	40	2.48	10	0.59	14	1	72	4.24	20	1.1	35	1.99	70	4.49	154	9.61	18	0.91	40	2.79	19	0.66	0.963727	-0.189817	normal	1	-0.106864	normal	0.699971	-0.475985	normal	0.144129	1.58666	normal	0.818593
c53362.graph_c1	30	1.57	71	4.03	33	1.65	78	3.14	46	1.97	77	2.26	47	2.38	50	2.36	79	3.68	41	2.23	31	1.43	50	1.96	45	2.03	45	2.26	45	2.22	43	1.91	44	2.27	60	1.89	0.742628	0.462648	normal	0.959374	0.457837	normal	0.199195	0.637197	normal	0.775113	0.38617	normal	0.900404
c50229.graph_c0	42	3.15	41	3.28	47	3.03	25	1.42	50	2.83	83	3.35	42	3.05	27	1.7	24	1.48	28	2.15	63	4.01	39	2.24	25	1.47	43	2.92	27	1.77	40	2.43	61	4.31	52	2.55	0.824671	0.307692	normal	1	-0.0765262	normal	0.6358	-0.365275	normal	0.946063	-0.190791	normal	0.898926
c46571.graph_c0	154	6.38	141	6.56	129	5.4	170	5.81	239	8.12	324	7.66	157	6.66	227	8.76	129	4.68	121	5.56	156	6	188	6.1	150	5.45	143	5.9	71	2.75	195	7.1	252	10.75	261	6.78	0.843043	0.189015	normal	0.886	0.354783	normal	0.542589	0.255878	normal	0.960926	-0.112987	normal	0.20161
c58270.graph_c0	32	3.23	24	2.65	38	3.74	41	3.17	65	5.39	87	5.01	31	3.03	45	4.09	22	1.97	41	4.3	54	4.85	57	4.42	17	1.48	41	3.97	70	6.69	36	3.17	74	7.37	41	2.53	0.716896	-0.388339	normal	1	0.0298164	normal	0.320199	-0.523372	normal	1	0.0429535	normal	1
c54370.graph_c0	28	3.8	26	3.87	25	3.22	40	4.15	18	2.01	48	3.75	46	6.04	25	3.05	42	5.06	43	6.07	34	4.13	73	7.56	43	5.04	31	4.04	43	5.54	44	5.08	46	6.15	79	6.62	0.507942	-0.595239	normal	0.695512	-0.770369	normal	0.725095	-0.273362	normal	0.980146	-0.0995533	normal	0.981954
c59374.graph_c0	32	0.71	20	0.47	21	0.43	26	0.43	35	0.62	59	0.73	35	0.75	37	0.73	26	0.51	40	0.9	24	0.45	53	0.86	22	0.41	11	0.24	29	0.6	47	0.89	20	0.43	71	0.93	0.803954	-0.369789	normal	1	-0.295001	normal	0.870631	-0.145013	normal	0.627411	-0.667596	normal	0.985815
c56536.graph_c0	11	2.42	14	3.31	28	6.01	4	0.44	20	3.4	28	3.48	20	2.78	11	1.89	9	1.51	28	4.71	5	0.65	17	2.4	12	1.86	10	1.77	362	87.7	19	3.53	12	2.42	32	3.5	0.920657	0.318603	normal	1	-0.37885	normal	--	--	--	--	--	--	0.98025
c61731.graph_c0	978	9.26	744	7.51	783	6.96	737	5.25	1844	14.72	2574	13.72	1118	10.09	1079	9.11	1096	9.35	1097	10.69	1292	10.59	1437	10.02	1217	9.96	870	7.8	957	8.38	1239	10.04	900	8.31	1720	9.68	0.475635	-0.303193	normal	1	0.0669001	normal	0.706535	-0.104962	normal	0.951779	-0.0953683	normal	0.771404
c56969.graph_c0	426	25.66	455	31.51	450	27.69	317	22.02	216	15.29	293	14.22	650	39.4	749	41.08	543	28.07	181	18.37	217	16.36	268	17.65	375	18.94	624	36.98	421	27.61	244	18.65	181	15.49	344	17.73	1.08099e-09	1.31694	up	1	0.0778377	normal	3.15594e-21	1.65824	up	0.000235678	1.35879	up	0.926589
c54372.graph_c0	19	4.65	12	3.06	9	1.42	19	2.95	16	2.95	19	2.48	19	2.56	8	1.52	16	3.1	14	2.54	18	3.25	12	2.27	12	2.24	6	0.89	8	0.91	14	2.79	15	3.24	25	2.66	0.974366	0.15665	normal	1	0.0158184	normal	0.984125	0.068854	normal	--	--	--	0.951298
c42810.graph_c0	73	6.26	63	6.72	55	4.06	93	6.52	88	6.54	147	7.81	84	6.72	105	8.44	94	7.28	85	8.57	88	7.5	119	8.7	77	6.04	82	6.6	67	5.5	104	8.21	101	9.08	121	6.96	0.765931	-0.295469	normal	1	-0.132237	normal	0.90835	0.0676592	normal	0.954352	-0.121109	normal	0.952318
c52769.graph_c1	61	12.5	57	12.54	51	13.07	54	10.98	97	16.12	137	13.4	80	16.78	79	12.67	53	9.17	93	24.96	65	10.41	94	15.59	67	12.91	40	7.46	51	9.3	104	18.14	56	16.43	107	12.66	0.805979	-0.281423	normal	1	-0.161539	normal	0.806125	-0.157063	normal	0.672753	-0.460527	normal	0.972942
c55553.graph_c0	1385	24.91	1346	26.35	1560	26.15	953	13.67	2454	35.46	3254	31.49	1802	31.92	1741	28.03	1709	27.01	1578	29.78	1909	30.54	2015	27.68	1979	31.55	1454	25.87	1352	23.33	1764	27.26	1253	23.52	2339	25.24	0.95867	-0.054577	normal	1	-0.0839136	normal	0.902008	0.042382	normal	0.994814	0.0275997	normal	0.637369
c51170.graph_c0	181	6.01	120	4.32	113	3.59	182	4.66	233	6.38	314	5.85	188	6.08	173	5.19	176	5.24	202	6.97	230	6.76	271	6.73	244	7.02	143	4.59	105	3.28	214	6.02	103	3.42	282	5.6	0.397216	-0.452215	normal	0.975961	-0.249517	normal	0.361344	-0.27506	normal	0.782206	-0.298699	normal	0.436489
c51581.graph_c0	1265	48.26	1128	46.74	856	31.25	557	16.39	740	23.19	1204	25.74	71	2.62	146	5.03	193	6.57	251	9.98	1021	34.39	389	11.12	809	26.72	835	30.59	1207	43.41	125	4.05	538	20.33	221	5.05	0.0119069	1.29138	up	1	0.264728	normal	0.000125082	-1.9	down	0.121589	1.05278	normal	0.453095
c50177.graph_c0	557	32.13	616	38.67	502	27.7	706	31.39	532	25.22	805	26.14	562	31.48	577	30.03	699	35.89	474	28.45	735	37.56	584	25.33	616	30.67	584	32.33	547	29.74	545	26.68	488	27.84	789	27.45	0.750895	0.213822	normal	1	-0.0804699	normal	0.666912	0.144678	normal	0.833638	0.203467	normal	0.862169
c52617.graph_c1	615	98.35	650	109.64	1066	159.6	1149	142.54	893	113.64	1201	110.35	717	109.99	761	110.83	857	126.32	651	105.22	882	120.84	903	105.23	693	91.77	694	107.03	548	81.05	941	123.22	818	128.29	1103	103.71	0.713598	0.235771	normal	1	0.1648	normal	0.875509	0.0541596	normal	0.954352	-0.0865978	normal	0.750534
c52548.graph_c0	479	9.54	586	13.3	513	9.81	437	7.33	686	11.74	993	12.07	859	16.31	835	14.76	701	11.75	544	11.4	676	11.42	697	11.24	668	11.61	646	12.5	571	10.8	640	11.1	604	11.8	834	10.06	0.981178	0.0322229	normal	0.995344	-0.190722	normal	0.0209438	0.429944	normal	0.794526	0.217063	normal	0.997688
c59710.graph_c0	116	4.86	108	5.53	101	4.44	137	3.87	153	5.33	195	4.67	136	5.65	173	6.04	181	6.62	139	5.16	167	6.07	160	4.78	134	5.46	107	4.27	74	3.28	163	6.01	104	4.15	216	5.32	0.816022	-0.216556	normal	0.998112	-0.234651	normal	0.685439	0.174786	normal	0.733642	-0.344158	normal	0.919142
c51686.graph_c0	128	7.29	78	4.97	105	6.57	152	7.88	245	10.44	395	10.14	155	8.1	136	7.44	112	5.88	132	6.74	140	6.26	190	6.28	103	4.07	69	3.43	79	3.9	197	8.08	176	8.26	274	7.25	0.77639	-0.26198	normal	0.781864	0.435886	normal	0.888827	-0.080041	normal	0.294047	-0.63986	normal	0.400465
c59099.graph_c0	336	7.91	328	8.2	390	8.52	351	6.1	656	12.73	955	12.55	409	9.13	406	8.24	376	7.6	328	7.94	417	8.44	458	8.2	323	6.68	275	5.93	189	4.2	448	8.83	359	7.87	586	8	0.877217	0.11881	normal	0.81721	0.363257	normal	0.747532	0.100159	normal	0.576553	-0.377137	normal	0.862663
c57844.graph_c0	346	7.73	288	7.37	276	5.9	405	7.16	571	12.54	855	13.24	252	5.19	300	5.69	309	5.97	313	8.27	359	7.74	407	6.56	378	6.62	209	4.19	217	4.38	288	6.37	314	6.41	375	6.55	0.957343	0.064154	normal	0.527884	0.435163	normal	0.438734	-0.215966	normal	0.862087	-0.204319	normal	0.615283
c58405.graph_c0	299	18.22	255	17.74	153	9.24	436	18.36	355	16.19	433	13.06	152	9.22	222	12.56	239	12.13	268	14.54	194	10.34	313	13.42	280	12.84	229	14.99	144	8.31	260	11.44	297	16.98	336	9.97	0.882554	0.179605	normal	0.836111	0.404478	normal	0.5687	-0.238311	normal	0.9972	-0.0314464	normal	0.90051
c51780.graph_c1	368	22.42	379	24.61	433	24.9	535	25.31	589	29.73	771	25.92	398	22.72	446	24.91	414	22.32	449	28.66	521	27.25	624	28.06	388	20.94	345	20.16	262	15.54	461	23.13	481	28.43	642	23.11	0.865666	-0.123145	normal	1	-0.0320239	normal	0.324871	-0.227989	normal	0.401615	-0.441023	normal	0.84201
c58458.graph_c1	36	3.41	26	2.34	20	1.53	62	3.97	50	3.79	93	4.58	54	4.45	47	3.42	32	3.12	36	3.05	37	2.65	23	1.4	32	2.22	22	2.19	31	2.41	60	4.2	52	4.28	83	4.15	1	0.0488517	normal	0.632986	0.753873	normal	0.381808	0.545817	normal	1	0.0285917	normal	0.126674
c58803.graph_c0	82	4.09	60	4.61	49	3.93	58	3.37	119	7.65	165	6.42	81	7.12	92	7	71	4.99	98	8.2	116	6.94	87	4.77	105	6.69	75	6.6	48	3.36	65	4.01	84	6.06	81	3.13	0.713957	-0.366166	normal	1	-0.182105	normal	0.668495	-0.214859	normal	0.91657	-0.201475	normal	0.484234
c38983.graph_c0	15	1.06	18	1.4	42	2.82	43	2.33	37	2.14	53	2.15	42	2.89	31	1.97	30	1.88	19	1.39	31	1.98	33	1.75	32	1.95	21	1.42	12	0.8	44	2.63	36	2.5	49	2.11	0.951887	0.157189	normal	0.975961	0.413738	normal	0.467339	0.433932	normal	0.980125	-0.116901	normal	0.46015
c60739.graph_c0	163	7.55	182	7.93	219	8.54	208	7.05	250	11.4	397	13.2	253	10.39	267	11.69	206	9.21	220	9.87	226	9.6	239	7.65	252	10.33	194	8.63	210	8.62	259	10.71	251	11.24	356	9.74	1	0.0127419	normal	1	-0.0129728	normal	0.608591	0.181422	normal	0.90013	0.162693	normal	0.687896
c57250.graph_c0	54	3.31	32	1.98	41	2.59	76	7.29	121	9.19	192	9.43	49	2.9	35	3.13	32	1.59	114	11.17	111	10.05	138	8.55	81	4.88	43	2.39	65	4.31	74	6.78	89	10.77	138	7.8	0.00192461	-1.21415	down	1	-0.24771	normal	7.91846e-07	-1.53516	down	0.295198	-0.714663	normal	0.485853
c55199.graph_c0	649	22.6	601	23.41	771	27.45	739	20.71	1035	29.59	1561	30.75	695	24.17	757	25.08	681	21.97	677	24.85	842	26.32	947	24.81	678	20.47	641	21.92	826	27.23	822	24.49	709	24.73	1184	24.8	0.99206	0.0204948	normal	1	0.111868	normal	0.728985	-0.0953679	normal	0.979709	0.0560641	normal	0.986322
c60161.graph_c0	36	1.92	15	1.04	10	0.47	28	1.2	26	1.14	35	1.03	23	1.31	40	1.8	48	2.29	37	2.08	26	1.27	59	2.31	41	1.99	30	1.6	20	1.07	46	2.97	26	1.42	33	1.02	0.620006	-0.670102	normal	0.70182	-0.718356	normal	1	-0.0142951	normal	0.944529	-0.184651	normal	0.828028
c59426.graph_c0	409	9.75	360	9.63	638	14.42	614	11.29	1018	20.64	1672	22.49	299	6.96	448	9.6	299	6.36	498	12.22	1218	26.11	687	12.2	431	9.27	247	5.63	376	8.34	350	7.08	488	11.58	500	7.09	0.448208	-0.476259	normal	1	0.107574	normal	0.000320663	-1.09191	down	0.0510189	-0.947694	normal	0.0190376
c57746.graph_c0	64	1.4	53	1.78	36	0.93	55	1.09	99	2.53	98	1.47	47	1.36	62	1.87	43	1.12	64	1.83	91	2.15	90	1.64	76	2.13	60	1.95	39	1.06	58	1.06	56	1.78	69	0.92	0.735277	-0.358185	normal	1	-0.246305	normal	0.141232	-0.57646	normal	0.8803	-0.252815	normal	0.387593
c60090.graph_c0	1119	20.75	700	14.28	782	13.96	885	12.72	2578	40.18	3714	38.56	1170	21.5	915	15.69	1190	19.95	1382	26.42	1652	27.1	1693	23.79	1516	24.23	777	14.01	602	11.06	1527	25.29	845	15.43	1990	22.65	0.0810256	-0.560901	normal	1	0.220123	normal	0.0534783	-0.418974	normal	0.461952	-0.504898	normal	0.459722
c50680.graph_c0	26	1.55	35	4.01	18	1.23	6	1.66	1	0.36	5	1.34	30	1.31	61	2.85	42	2.77	2	0.77	7	2.46	6	1.55	60	2.06	63	3.13	37	2.97	4	1.15	4	1.31	1	0.29	3.15451e-05	2.70291	up	--	--	--	5.08798e-10	3.23123	up	2.44996e-09	3.63307	up	--
c33699.graph_c0	53	3.13	61	3.92	55	3.1	65	2.96	31	1.51	38	1.27	78	4.46	97	5.17	92	4.85	54	3.32	71	3.71	69	3.07	92	4.7	107	6.07	62	3.46	58	2.91	59	3.45	98	3.49	0.951456	0.111746	normal	0.72713	-0.734351	normal	0.111564	0.568343	normal	0.379301	0.666783	normal	1
c49909.graph_c0	866	36.09	955	42.58	1313	51.8	1477	47.13	1602	54.28	2116	48.71	1025	40.66	1165	43.05	1155	42.48	1010	43.22	1348	48.63	1315	40.44	1005	36.37	947	37.55	1144	44.09	1382	47.99	1305	53.33	1620	39.9	0.944926	0.0715369	normal	0.979278	0.215085	normal	0.948791	-0.0253727	normal	1	0.00424604	normal	0.765199
c59583.graph_c1	309	12.64	297	15.9	263	14.84	251	12.36	184	6.64	286	6.78	388	23.48	479	25.61	476	23.35	380	18.46	402	20.39	470	16.45	597	22.98	550	29.94	413	19.7	347	12.8	209	12.56	470	11.53	0.721207	-0.217834	normal	0.0021585	-1.06847	down	0.435442	0.206831	normal	0.221565	0.548839	normal	0.152665
c59889.graph_c0	377	11.24	412	9.85	446	8.6	553	8.66	540	11.33	760	11.62	561	12.43	499	10.53	454	10.67	439	10.37	523	11.58	604	10.43	524	10.88	506	11.64	480	10.86	539	11.22	427	10.3	706	10.2	0.981749	-0.0310125	normal	1	-0.0375011	normal	0.850797	0.0660021	normal	0.831073	0.195186	normal	0.978726
c43261.graph_c0	2031	349.38	1758	333.02	1848	300.98	3088	404.37	2426	344.12	3765	377.55	2037	337.45	2279	349.46	2435	370.74	1695	303.19	2255	348.79	2625	346.83	2254	334.44	2222	365.06	1618	264.61	2183	319.95	2354	396.83	3225	345.62	0.902168	0.0981221	normal	0.975961	0.236092	normal	0.538183	0.160318	normal	0.919595	0.140592	normal	0.73817
c50791.graph_c0	525	29.13	536	29.53	653	30.8	805	25.95	708	32.22	1136	41.76	761	40.9	929	45.05	635	30.07	699	40.06	764	36.99	945	38.96	666	36.01	719	30.78	480	25	711	34.11	586	31.38	1127	41.84	0.748537	-0.183428	normal	1	-0.151157	normal	0.875031	0.0578541	normal	0.924453	-0.126388	normal	0.756867
c51473.graph_c0	114	5.43	133	6.79	157	7.18	146	5.43	179	7	230	6.11	200	9.2	199	8.61	166	7.03	141	7	188	7.91	185	6.53	175	7.18	131	5.94	141	6.45	174	6.99	148	7.05	233	6.58	0.984045	-0.0412764	normal	1	-0.182561	normal	0.480987	0.246652	normal	0.994814	0.0357725	normal	1
c54854.graph_c2	583	26.17	634	30.94	975	41.88	1356	46.96	932	34.39	1451	36.56	688	29.95	712	28.89	641	25.67	779	36.34	1128	44.77	1097	36.94	824	32.01	818	35.3	1158	49.03	760	28.98	1078	47.93	1208	32.58	0.851244	-0.152281	normal	1	0.0627192	normal	0.0164257	-0.442737	normal	0.901215	0.161999	normal	0.947365
c48498.graph_c0	358	15.02	497	22.67	704	28.28	621	20.13	645	22.24	887	20.87	540	21.96	548	20.82	541	20.28	466	20.33	544	20.19	673	21.21	576	20.9	451	18.19	456	18.07	640	22.8	529	22.04	825	20.78	0.803789	0.196799	normal	1	0.0754639	normal	0.82412	0.070156	normal	0.97377	0.0605925	normal	0.751153
c51718.graph_c0	1011	114.95	900	111.11	1187	127.52	1023	89.24	1482	132.78	2415	151.26	1097	117.96	1056	107.01	996	101.79	866	102.91	1152	120.12	1433	133.19	940	92.44	786	94.86	855	91.64	1569	147.16	914	101.32	2515	164.77	0.801655	0.162867	normal	1	0.18518	normal	0.997636	-0.00521886	normal	0.888808	-0.160899	normal	0.292883
c32022.graph_c0	51	13.19	86	24.87	131	31.9	109	21.45	107	23.2	116	18.03	121	30.24	192	44.23	74	17.06	110	30.06	90	21.14	95	19.22	97	21.45	137	34.03	91	22.63	61	13.5	112	28.2	83	13.57	0.948599	0.13145	normal	1	-0.110379	normal	0.38412	0.463366	normal	0.761813	0.361939	normal	0.808585
c41511.graph_c0	59	5.27	37	3.6	42	3.57	109	7.54	107	7.92	114	5.79	51	4.41	43	3.46	63	5.07	59	5.48	89	7.08	37	2.5	54	4.17	40	3.43	41	3.46	59	4.48	60	5.38	70	3.83	0.946675	-0.153526	normal	0.879915	0.549651	normal	0.861449	-0.156246	normal	0.908684	-0.252742	normal	0.963019
c55756.graph_c0	669	30.88	945	44.56	1387	55.27	1424	46.52	2370	88.65	3858	102.25	286	11.55	273	10.64	273	10.43	634	29.29	2184	88.14	963	33.35	904	35.15	680	27.78	1541	65.14	600	24.19	1072	45.46	959	27.74	0.999494	-0.0279167	normal	0.625616	0.670432	normal	3.32661e-09	-2.06374	down	1	-0.000725837	normal	0.453651
c52061.graph_c0	42	6.66	44	6.7	95	15.34	83	9.3	46	6.93	63	6.17	76	12.59	58	7.79	59	8.82	50	7.84	74	8.72	58	6.39	40	5.57	34	3.52	59	10.48	67	10.11	74	9.91	70	6.56	0.857743	0.274301	normal	1	-0.154644	normal	0.755817	0.191976	normal	0.931474	-0.202552	normal	0.91157
c58724.graph_c0	1390	35.92	1172	29.88	1471	35.84	1813	36.73	1354	29.42	2082	30.5	1209	35.01	1366	34.42	1339	28.16	1050	31.54	1226	29.09	1403	27.16	1444	31.15	1349	31.07	607	15.03	1271	29.66	1260	33.09	1803	29.99	0.136774	0.437305	normal	0.975961	0.248148	normal	0.379074	0.200446	normal	0.953317	0.112169	normal	0.767939
c58446.graph_c2	401	9.85	295	7.39	384	8.44	390	6.83	811	17.78	1203	17.52	341	7.59	320	6.87	405	8.6	428	11.25	493	10.57	597	10.7	351	7.22	268	5.83	346	7.57	613	12.75	280	6.34	899	13.27	0.768929	-0.18405	normal	0.935445	0.30967	normal	0.0760842	-0.392578	normal	0.474682	-0.406483	normal	0.953497
c51447.graph_c0	819	33.25	860	39.73	996	42.62	1187	40.94	1441	46.57	2071	44.84	1053	44.55	1022	40.61	1018	39.6	1076	44.7	1191	44.34	1411	42.65	980	34.82	1046	43.92	2244	88.02	1179	40.06	983	42.92	1607	38.53	0.809159	-0.153145	normal	1	0.0452651	normal	0.585082	-0.138627	normal	0.577636	0.489112	normal	0.857523
c55900.graph_c0	796	33.74	823	41.7	994	42.74	1061	36.75	1224	40.78	1799	40.97	1011	45.16	1033	42.99	840	33.22	920	40.13	1094	43.41	1284	41.54	699	26.11	752	34.49	980	41.97	1237	43.94	1105	48.3	1753	44.17	0.985373	-0.0264714	normal	1	0.00655958	normal	0.797348	-0.0798003	normal	0.885376	-0.177036	normal	0.545251
c55385.graph_c0	116	15.99	99	18.23	130	22.75	203	26.79	131	19.67	204	22.41	182	28.48	181	32.68	188	32.15	133	19.61	175	22.51	142	18.53	160	21.95	200	29.26	177	22.23	148	23.84	157	23.85	157	14.82	0.946625	-0.0923748	normal	1	-0.0087092	normal	0.221017	0.392456	normal	0.470748	0.496568	normal	0.980908
c59799.graph_c1	302	11.25	301	8.46	543	16.45	585	14.03	680	21.97	980	19.9	268	7.62	443	9.79	345	12.81	460	14.44	671	17.95	613	17.87	347	8.56	336	9.47	842	26.79	467	15.82	421	15.02	639	14.9	0.608047	-0.311639	normal	1	0.0615906	normal	0.00748545	-0.617497	down	0.978272	0.0835821	normal	0.336561
c48117.graph_c0	261	23.56	181	17.35	184	15.96	522	34.94	224	15.7	451	21.72	217	17.13	281	21.59	300	23.76	258	23.45	178	13.31	430	28.93	309	23.02	350	29.71	207	17.46	280	21.15	282	23.66	533	28.75	0.915858	-0.139806	normal	1	0.248661	normal	0.995211	0.0099518	normal	0.844626	0.256616	normal	0.785415
c58400.graph_c0	483	19.39	538	26.87	742	37.48	652	23.2	594	17.46	779	14.36	790	40.07	981	44.43	652	28.23	631	28.86	746	30.09	700	24.12	610	23.89	666	31.71	440	20.24	636	22.56	623	30.59	801	16.65	0.966684	0.0532163	normal	0.85078	-0.314401	normal	0.194855	0.317345	normal	0.986825	-0.0456489	normal	0.821177
c61318.graph_c1	29	4.74	43	7.7	60	9.26	73	9.12	42	5.71	49	4.64	52	8.19	46	6.78	49	7.11	25	4.24	52	7.61	43	5.37	38	5.35	64	10.02	16	2.48	24	3.33	46	7.37	24	2.43	0.704612	0.450605	normal	1	0.253032	normal	0.45658	0.415084	normal	0.935268	0.233449	normal	0.818885
c49153.graph_c0	118	7.02	139	8.81	190	10.88	304	13.76	229	11.12	349	11.68	262	14.93	234	12.47	228	12.04	204	12.43	329	17.47	337	14.51	153	8.04	196	11.19	199	11.17	306	15.39	269	15.69	418	14.91	0.0967191	-0.644045	normal	0.995344	-0.233046	normal	0.71148	-0.139569	normal	0.607319	-0.39353	normal	0.90578
c47907.graph_c0	102	14.82	70	11.29	102	14.68	137	14.32	122	14.49	180	15.17	118	17.05	104	12.46	96	13.57	126	20.13	86	10.98	146	15.81	109	12.59	95	14.5	118	15.8	133	15.56	126	18.34	160	13.69	0.95839	-0.0937929	normal	1	0.00302127	normal	0.920452	-0.0676557	normal	0.979075	0.0834469	normal	0.909264
c50214.graph_c0	584	28.99	579	31.27	692	32.87	811	31.04	731	29.83	1035	28.91	785	37.77	884	39.64	766	33.95	610	31.51	788	34.62	871	32.47	790	33.93	761	36.32	631	29.6	635	26.76	662	32.56	850	25.41	0.992114	0.0203989	normal	1	-0.0861537	normal	0.32541	0.216447	normal	0.841925	0.19037	normal	0.680935
c61602.graph_c0	1574	84.32	1531	88.06	1794	88.13	1851	75.72	1977	80.44	2774	78.09	1865	93.31	2025	94.77	1844	84.54	1724	90.89	1964	87.15	2266	86.32	1973	85.6	1753	89.39	1526	72.61	1833	77.27	1677	81.56	2513	75.89	0.987238	0.0244453	normal	1	-0.14267	normal	0.863308	0.0553779	normal	0.979972	0.0571618	normal	0.83754
c38121.graph_c0	15	0.89	14	0.99	31	1.89	18	0.9	10	0.54	20	0.7	38	2.3	25	1.33	26	1.37	14	0.95	20	1.03	23	1.01	11	0.56	13	0.72	62	3.82	32	1.73	28	1.65	53	1.96	0.812645	0.3756	normal	0.975961	-0.516717	normal	0.170425	0.761541	normal	0.596234	0.895511	normal	0.153274
c55790.graph_c0	27	2.12	20	1.02	11	0.35	13	0.33	30	1.29	29	0.94	26	1.58	22	1.55	16	1.22	11	0.5	9	1.06	29	1.4	28	1.14	4	0.13	7	0.22	35	2.16	27	2.39	35	1.22	0.688552	0.598391	normal	1	0.289287	normal	0.505985	0.527913	normal	--	--	--	0.229611
c58866.graph_c0	1734	51.24	1571	47.2	2594	68.39	1849	41.47	3349	86.42	4627	80.24	1970	58.01	2198	58.73	1990	50.79	2081	61.77	2559	65.21	2639	56.22	1755	43.93	1476	39.87	1404	37.95	2484	67.31	1796	49.11	3487	63.55	1	-0.0104906	normal	1	0.0921869	normal	0.599114	-0.134256	normal	0.484492	-0.415121	normal	0.941222
c50634.graph_c0	70	6.8	56	6.18	65	6.37	41	3.31	145	11.13	260	13.72	74	6.58	65	6.26	65	6.02	65	6.92	98	8.83	87	7.47	58	4.99	53	4.53	86	7.81	84	7.52	66	6.06	100	6.42	0.968801	-0.0812103	normal	0.98642	0.42346	normal	0.744685	-0.179786	normal	0.981533	-0.084883	normal	0.926353
c57900.graph_c0	627	16.5	499	14.28	418	10.56	606	12.4	554	11.98	808	11.87	536	13.56	637	15.1	681	16.12	536	14.7	559	13.06	700	13.87	719	16.22	723	18.48	427	10.66	541	11.99	507	13.26	782	12.2	0.920657	0.0959486	normal	1	-0.149369	normal	0.564464	0.156515	normal	0.715641	0.291702	normal	0.862663
c60442.graph_c2	284	11.95	350	15.46	375	16.57	258	13.09	166	6.8	245	6.28	228	12.09	1015	31.3	3272	131.23	185	10.04	185	8.01	244	8.88	239	10.13	493	18.88	144	9.76	182	6.62	289	12.96	240	7.78	6.05373e-05	1.02576	up	1	-0.122189	normal	1.44129e-05	2.99546	up	0.311339	0.764618	normal	0.86025
c25412.graph_c0	77	7.58	83	8.93	101	9.47	93	7.02	128	10.37	202	11.34	69	6.57	127	11.26	108	9.46	94	9.62	161	14.11	131	9.77	79	6.72	87	8.22	62	5.85	129	10.8	93	9.04	148	8.9	0.801655	-0.255903	normal	1	-0.194308	normal	0.660289	-0.235299	normal	0.536845	-0.511077	normal	0.844987
c59871.graph_c2	154	18.42	100	18.7	116	14.97	138	14.99	173	16.65	261	17.38	103	14.98	135	18.66	147	20.27	148	23.61	151	19.41	170	15.43	161	17.92	94	16.29	105	14.14	165	21.54	134	21.25	192	18.01	0.98312	-0.0450955	normal	1	-0.0389201	normal	0.677522	-0.182722	normal	0.919888	-0.164238	normal	0.970296
c57326.graph_c0	212	4.54	261	7.39	180	6.11	347	11.41	299	5.63	391	4.77	463	13.71	544	16.33	296	5.79	327	9.64	292	9.21	393	7.76	158	6.27	202	6.57	580	15.12	570	11.04	383	8.15	757	11.85	0.61745	-0.317897	normal	0.990313	-0.232784	normal	0.118855	0.463437	normal	0.945475	0.17378	normal	0.0132436
c58785.graph_c0	417	13.99	453	13.92	576	15.52	414	10.07	672	16.82	1064	19.53	404	11.1	417	10.95	390	12.47	457	14.73	520	15.03	607	11.98	400	10.98	366	10.81	667	18.07	432	11.3	518	13.88	573	9.82	0.789774	0.173077	normal	1	0.0941265	normal	0.200475	-0.276005	normal	0.945008	0.118396	normal	0.814482
c59041.graph_c1	172	2.6	146	2.39	107	1.55	89	1.04	91	1.13	118	1	177	2.6	157	2.16	175	2.37	88	1.38	75	1	119	1.35	106	1.38	158	2.3	260	3.69	134	1.72	92	1.38	187	1.68	0.0336264	0.909895	up	1	-0.19745	normal	0.000334714	0.966082	up	0.0539636	1.17035	normal	0.470263
c48614.graph_c0	4117	212.7	4120	245.73	5217	288.65	5376	240.61	5242	220.95	7415	215.21	5424	289.53	5072	262.59	5132	255.62	4275	242.36	5479	262.48	5727	232.5	4857	234.25	4598	255.28	5176	269.88	6227	276.46	4449	250.57	8801	274.18	0.898463	0.102353	normal	1	-0.0614907	normal	0.632646	0.127023	normal	0.894869	0.169185	normal	0.599767
c55274.graph_c0	273	19.82	256	20.13	390	26.74	407	23.45	326	20.24	467	19.78	363	25.01	348	23.37	307	19.68	283	21.57	369	23.68	337	18.82	338	20.74	331	22.83	323	21.66	293	19	313	22.1	469	20.94	0.806895	0.186419	normal	1	0.00748121	normal	0.653236	0.146859	normal	0.782304	0.244674	normal	1
c52804.graph_c2	911	37.88	374	17.47	463	19.25	728	23.93	563	20.33	760	18.53	291	11.93	322	12.87	1297	49.32	630	27.99	576	21.7	827	26.15	745	27.05	341	13.41	237	9.37	537	18.84	422	18.39	751	19.08	0.959847	0.0847014	normal	0.979532	-0.240219	normal	0.982784	0.0319646	normal	0.633972	-0.421947	normal	0.155922
c61937.graph_c0	134	4.33	138	5.1	159	4.76	129	2.85	167	4.68	266	5.04	138	4.48	202	5.87	148	4.41	127	3.94	221	6.2	169	3.95	201	5.61	136	3.87	141	4.21	131	3.79	134	4.28	175	3.68	0.984045	0.0445032	normal	1	-0.205156	normal	0.979485	0.0235031	normal	0.949932	0.12017	normal	0.588375
c51393.graph_c0	598	30.47	592	32.18	684	33.42	878	34.01	761	31.64	1025	28.71	705	34.85	722	33.77	717	32.78	580	30.04	670	30.19	729	27.89	569	24.85	512	24.89	488	22.58	728	30.41	721	35.57	1028	30.77	0.642866	0.224634	normal	1	0.161262	normal	0.295778	0.223712	normal	0.944316	-0.0964203	normal	0.534478
c59198.graph_c0	28	0.55	34	0.74	20	0.38	42	0.63	48	0.8	66	0.73	61	1.16	49	0.87	49	0.93	31	0.64	49	0.86	61	0.89	24	0.4	37	0.68	36	0.66	87	1.42	33	0.66	97	1.12	0.719914	-0.438558	normal	1	-0.128896	normal	0.582115	0.304493	normal	0.909297	-0.255522	normal	0.552802
c60135.graph_c1	1026	30.05	1254	49.97	1106	29.2	1886	69.11	1925	58.02	2735	53.79	990	25.48	903	22.99	1344	32.03	1038	29.78	1313	37.06	1392	29.62	1631	36.69	1325	36.03	1851	81.63	1319	30.23	1796	78.01	1785	28.09	0.797893	0.171562	normal	0.302277	0.519171	normal	0.806269	-0.0930331	normal	0.195777	0.611273	normal	0.420531
c31500.graph_c0	158	9.38	192	11.6	312	16.25	163	6.79	288	13.69	433	13.67	221	11.37	301	14.82	146	7.49	176	10.42	302	14.38	289	12.07	130	6.82	119	6.59	168	8.57	326	16.08	206	11.27	443	16.7	0.944132	0.0975894	normal	1	-0.126433	normal	0.889226	-0.0825263	normal	0.303797	-0.610653	normal	0.718818
c53782.graph_c0	2085	96.23	1945	96.13	1879	81.31	2557	89.61	2103	80.49	3153	82.4	1770	78.59	2092	86.22	2055	83.9	1989	94.59	2166	87.92	2569	88.43	2343	92.88	2206	96.54	1796	77.83	1958	76.47	1578	71.03	2664	74	0.864717	0.123406	normal	1	-0.0578334	normal	0.805686	-0.07626	normal	0.902729	0.153906	normal	0.412134
c58071.graph_c0	325	15.62	293	10.71	292	9.38	385	10.41	549	18.87	717	16.42	322	9.74	365	12.56	286	9.29	409	16.11	523	16.34	493	14.07	279	9.24	273	8.12	355	11.55	385	12.72	379	12.31	540	12.49	0.395767	-0.342694	normal	1	-0.101941	normal	0.0356067	-0.446931	normal	0.524333	-0.402621	normal	0.519981
c62379.graph_c0	373	7.7	236	5.33	240	4.82	378	6.09	434	7.35	600	6.97	285	5.75	268	4.96	352	6.5	211	4.54	316	5.75	331	5.09	308	5.43	183	3.55	216	4.19	437	7.68	488	10.16	675	8.4	0.643383	0.304046	normal	0.56784	0.432862	normal	0.542812	0.201104	normal	0.992296	-0.0388333	normal	0.000556903
c38588.graph_c0	45	3.13	63	4.77	59	3.92	50	2.68	50	2.86	62	2.44	55	3.7	83	5.21	57	3.53	36	2.6	75	4.63	62	3.25	77	4.63	62	4.14	43	2.83	46	2.72	47	3.23	81	3.41	0.833222	0.273828	normal	0.993676	-0.353379	normal	0.620833	0.290231	normal	0.839309	0.317255	normal	0.94323
c52274.graph_c0	341	11.06	248	8.79	156	4.85	351	8.77	197	5.27	265	4.85	313	9.77	387	11.37	425	12.42	433	14.41	385	11.05	578	13.89	758	21.46	513	16.01	463	14.23	422	11.72	304	9.72	618	12.1	0.240911	-0.585688	normal	0.0654173	-0.99644	normal	0.520909	-0.200109	normal	0.265118	0.538808	normal	0.663735
c59828.graph_c0	207	12.93	222	15.35	329	20.18	277	13.77	314	16.4	451	16.11	348	21.78	316	18.19	247	13.83	241	15.95	331	18.72	324	15.3	281	15.57	300	18.54	280	17.04	269	14.62	234	14.84	354	13.76	0.967378	0.0596141	normal	1	-0.0815717	normal	0.711289	0.13606	normal	0.859468	0.193055	normal	0.739996
c47537.graph_c0	35	9.39	46	12.97	113	27.4	99	19.59	56	12.17	83	12.26	93	23.95	107	23.72	95	21.15	74	20.03	80	18.66	97	19.21	97	22.29	94	24.55	64	15.87	79	17.33	103	26.43	82	14.48	0.973509	-0.0865767	normal	1	-0.313101	normal	0.382775	0.342405	normal	0.860458	0.258853	normal	0.993226
c52508.graph_c0	2390	138.42	2573	157.37	3744	201.44	3915	170.48	2950	136.68	4349	137.39	3393	186.3	3476	179.49	3383	174.93	2552	147.71	3355	164.73	3456	144.87	2837	137.57	3259	176.06	3222	171.1	3805	182.7	2985	165.67	5233	178.18	0.768437	0.196486	normal	1	0.00215188	normal	0.247419	0.243836	normal	0.797541	0.249403	normal	0.445958
c34265.graph_c0	67	8.55	54	7.55	33	4.18	0	0	0	0	0	0	41	5.06	94	10.78	41	4.65	2	0.68	1	0.3	0	0	19	2.09	40	4.9	27	3.46	0	0	1	0.13	0	0	2.04136e-16	5.80405	up	--	--	--	1.0133e-16	5.78638	up	3.05263e-08	4.90809	up	--
c42364.graph_c2	175	20.96	185	24.24	292	33.23	348	31.89	292	28.76	345	23.69	209	24.2	226	24.32	205	21.81	223	27.75	307	32.82	280	25.5	219	22.65	215	24.7	208	23.62	261	26.58	239	28.2	313	23.03	1	-0.0182272	normal	1	0.0344527	normal	0.447291	-0.232114	normal	0.957472	-0.0915731	normal	0.905856
c54186.graph_c5	39	4.88	40	5.73	74	8.7	68	6.38	55	5.86	72	5.27	62	7.69	105	11.87	41	4.52	47	6.26	52	5.95	59	5.58	53	5.83	86	11.74	51	6.64	48	4.98	81	11.75	47	3.59	0.868009	0.245775	normal	1	0.0407701	normal	0.38106	0.493729	normal	0.628269	0.516181	normal	0.93439
c55346.graph_c0	531	17.33	432	14.95	496	15.26	470	11.57	896	24.23	1197	22	381	11.69	448	12.92	463	13.58	788	26.18	521	14.71	1052	25.49	489	13.72	614	18.78	2600	79.61	492	13.82	465	14.81	640	12.64	0.432504	-0.386814	normal	1	-0.217819	normal	0.00229717	-0.758945	down	0.388228	0.946588	normal	0.0270121
c61404.graph_c2	43	1.59	86	4.11	155	5.98	40	2.62	42	2.31	53	2.71	71	4.64	92	2.78	41	1.81	54	3.08	65	3.59	58	2.1	242	6.65	267	9.1	235	9.94	40	2.75	45	3.67	42	2.16	0.167227	0.96115	normal	0.604569	-0.681222	normal	0.632641	0.297809	normal	5.96931e-11	2.3073	up	0.41872
c20478.graph_c0	136	13.7	166	18.4	203	19.33	296	23.03	191	15.85	296	17.14	185	18.07	229	20.91	178	16.07	114	12.02	164	14.82	181	13.92	143	12.37	123	11.98	137	13.03	209	17.77	167	16.72	377	23.07	0.386183	0.454137	normal	0.657286	0.530023	normal	0.0880312	0.485192	normal	0.980125	0.0682837	normal	0.1357
c60083.graph_c1	553	23.53	523	24.73	483	23.57	530	22.58	649	21.03	932	20.78	652	28.39	617	28.04	639	25.25	512	23.28	662	27.72	748	25.18	778	31.49	663	32.31	623	25.6	628	23.4	528	25.53	898	22.03	0.996535	0.0173023	normal	1	-0.165707	normal	0.695285	0.108255	normal	0.541359	0.348793	normal	0.97796
c37912.graph_c0	59	2.67	47	2.31	45	1.95	73	2.56	35	1.3	40	1.02	30	1.32	38	1.55	47	1.9	35	1.65	34	1.36	39	1.32	73	2.86	68	3	40	1.71	33	1.27	36	1.66	36	1	0.195094	0.783424	normal	1	0.253226	normal	0.794463	0.193779	normal	0.157354	0.96508	normal	0.945022
c52302.graph_c0	24	4.36	16	4.43	19	3.44	34	5.4	23	2.77	42	3.82	38	4.38	24	3.83	21	3.21	26	5.18	30	3.86	21	2.66	36	4.2	16	1.99	27	3.1	25	4.44	35	5.9	37	3.33	0.975528	-0.0997917	normal	1	0.0541864	normal	0.836686	0.200538	normal	0.927721	0.241249	normal	0.886407
c20682.graph_c0	29	1.53	12	0.69	9	0.45	3	0.12	53	2.29	74	2.19	22	1.12	19	0.91	31	1.45	31	1.69	31	1.44	39	1.54	43	1.96	9	0.45	31	1.54	32	1.43	21	1.09	34	1.08	0.546809	-0.702407	normal	1	-0.0556569	normal	0.57621	-0.374149	normal	0.993279	-0.0667827	normal	0.752347
c48777.graph_c0	2132	93.46	1972	93.93	2493	104.58	2485	84.04	2865	103.31	4650	114.48	2414	102.49	2358	93.38	2285	89.3	1997	91.03	2563	99.3	2933	96.38	2008	76.14	1791	75.35	1757	72.67	3059	113.8	2037	88.47	4425	116.49	0.856203	0.127678	normal	1	0.103607	normal	0.925376	0.03254	normal	0.874536	-0.181524	normal	0.593879
c57481.graph_c1	165	6.76	175	7.87	210	8.24	238	7.59	226	7.78	376	9.1	159	6.28	157	5.61	169	6.35	132	6.4	200	7.12	167	5.77	183	6.25	217	7.64	268	10.04	185	6.33	189	7.81	292	7.11	0.384157	0.443325	normal	0.702024	0.445182	normal	0.895531	0.0689256	normal	0.217361	0.679782	normal	0.590308
c58104.graph_c1	900	34.86	1046	44.09	1195	44.4	1229	37.42	1343	49.75	1900	42.59	1373	52.09	1370	48.93	1149	45.28	1049	42.36	1288	44.97	1449	42.19	898	30.74	854	31.9	1023	37.4	1404	47.28	897	39.44	2250	53.07	0.973509	0.0410553	normal	1	-0.0513923	normal	0.552603	0.153276	normal	0.858944	-0.193669	normal	0.866627
c57558.graph_c1	365	6.58	267	5.22	239	4.13	414	5.77	524	7.78	702	7.05	294	5.14	326	5.34	339	5.46	375	7.04	351	5.59	444	5.97	365	5.7	314	5.44	495	8.4	480	7.34	287	5.13	656	7.05	0.904048	-0.121569	normal	1	0.177712	normal	0.533909	-0.183129	normal	0.804263	0.25133	normal	0.848932
c52120.graph_c0	1191	164.34	1051	163.42	1165	159.94	1622	183.81	1344	157.3	2021	168.62	1472	203.46	1511	197.73	1370	172.78	1127	172.24	1360	178.33	1698	189.39	1211	155	1182	170.02	992	136.08	1587	189.67	1163	168.54	2255	200.82	0.992114	0.0203251	normal	1	-0.0115736	normal	0.463107	0.176572	normal	0.980777	-0.0546792	normal	0.771404
c47987.graph_c0	297	28.26	128	13.29	76	6.89	137	10	372	29.12	469	25.41	187	17.28	139	11.9	188	15.91	217	21.45	137	11.6	250	18.01	207	17.02	63	5.75	133	11.98	291	23.52	108	10.14	350	20.31	0.999609	0.0346513	normal	0.986635	0.331757	normal	0.823378	-0.127474	normal	0.776394	-0.381355	normal	0.92195
c61676.graph_c1	2110	23.93	3222	39.17	4259	42.74	3009	36.62	4395	50.02	7059	55.57	2984	31.92	2981	28.52	2375	23.42	2577	37.45	3081	39.1	3701	38.13	2347	26.15	2511	30.78	5419	68.79	3599	35.69	2737	39.34	5290	38.89	0.537151	0.344424	normal	0.901549	0.292447	normal	0.885763	-0.0503989	normal	0.692507	0.415989	normal	0.622692
c54636.graph_c0	388	18.12	302	15.92	509	24.2	496	18.54	465	17.3	728	18.05	535	23.85	620	26.57	473	19.44	392	19.59	454	18.7	518	19.02	459	18.9	493	22.66	378	16.25	403	16.88	447	21.28	557	16.01	0.904048	0.110249	normal	1	0.0145185	normal	0.0871989	0.363656	normal	0.827675	0.207628	normal	0.951749
c56296.graph_c0	953	16.17	807	14.85	975	15.87	845	11.08	1639	22.84	2297	21.7	1098	18.06	1018	15.64	1027	15.58	1095	19.3	1347	20.12	1347	17.05	1188	17.43	810	13.19	956	15.28	1158	16.66	821	13.8	1526	15.42	0.781681	-0.170174	normal	1	-0.0142196	normal	0.526097	-0.162025	normal	0.925318	-0.128716	normal	0.420531
c58565.graph_c1	40	6.96	51	9.73	58	10.46	136	17.44	111	14.83	153	14.71	88	14.64	96	13.81	81	12.1	88	14.82	67	10.27	109	13.23	112	14.98	86	12.77	89	15.43	102	13.42	107	20.07	106	12.52	0.497212	-0.520443	normal	0.982072	0.330848	normal	0.862365	0.111499	normal	0.758058	0.351547	normal	0.86025
c48286.graph_c0	13	0.98	25	2.06	61	4.41	50	2.91	29	1.86	36	1.56	35	2.57	50	3.41	38	2.56	22	1.73	18	1.21	22	1.31	52	3.4	45	3.27	23	1.65	37	2.41	26	2.01	46	2.11	0.385597	0.940202	normal	0.875284	0.650416	normal	0.0146348	1.08139	up	0.128931	1.1596	normal	0.365033
c44640.graph_c0	22	1.61	10	0.91	10	0.91	5	0.62	32	2.67	67	3.56	15	1.29	15	1.51	19	1.34	26	2.62	14	1.02	26	2.11	26	2.45	11	1.26	13	1.45	20	1.23	24	2.32	49	2.75	0.868009	-0.357691	normal	1	0.19439	normal	0.717784	-0.328837	normal	0.954939	-0.198805	normal	0.814836
c59431.graph_c0	1385	49.43	1249	52.44	1249	50.08	2033	64.19	3884	109.46	5710	106.91	1781	70.92	1957	74.46	1471	50.64	1587	60.61	2128	70.27	2121	57.12	1963	64.49	1388	57.15	1428	52.3	2332	68	1574	60.93	3271	62.89	0.533521	-0.276671	normal	0.254205	0.644359	normal	0.880529	-0.054504	normal	0.98186	-0.0544901	normal	0.724583
c60354.graph_c1	851	70.32	794	91.21	1152	102.51	1200	92.06	1500	95.57	2029	89.74	1409	120.5	1351	117.63	1275	92.52	1052	94.73	1112	93.24	1274	87.83	1138	85.91	1198	107.58	2218	199.92	1350	89.28	1320	112.78	1719	82.74	1	-0.00409383	normal	1	0.151818	normal	0.0906783	0.336382	normal	0.273802	0.668301	normal	0.446454
c61558.graph_c0	7	0.31	10	0.47	18	0.73	27	0.9	10	0.37	13	0.4	10	0.42	27	1.04	11	0.42	7	0.31	26	0.98	20	0.65	11	0.41	18	0.75	38	1.54	18	0.66	15	1.03	13	0.34	0.939079	-0.271725	normal	1	-0.245192	normal	1	-0.0166896	normal	0.721092	0.646814	normal	0.931556
c47863.graph_c0	40	2.58	44	3.22	48	3.13	81	4.17	41	2.23	81	3.26	63	4.25	59	3.75	57	3.9	53	4.49	54	3.18	75	4.38	45	2.75	76	5.14	29	2.07	75	4.17	80	5.83	111	4.64	0.927754	-0.15009	normal	1	-0.0989677	normal	0.901081	0.0916899	normal	1	-0.0264676	normal	0.471839
c48166.graph_c0	49	2.87	18	1.15	12	0.67	76	3.43	75	3.61	105	3.47	24	1.36	15	0.79	24	1.25	32	1.95	25	1.3	56	2.47	48	2.43	24	1.35	18	1	26	1.29	33	1.91	40	1.41	0.952125	-0.182667	normal	0.312679	0.910772	normal	0.244668	-0.706404	normal	0.985626	-0.0977437	normal	0.823261
c32340.graph_c0	15	4.99	5	1.88	6	1.89	11	2.97	27	7.72	59	12.15	16	5.12	18	5.17	29	8.45	23	8.02	16	5.13	37	9.94	15	4.38	7	2.27	11	3.56	12	3.69	9	2.95	13	3.07	0.173464	-1.21746	normal	1	-0.0361752	normal	0.898146	-0.144558	normal	--	--	--	--
c61859.graph_c0	588	10.76	530	11.25	630	12.17	754	12.07	993	16.76	1361	14.73	671	12.63	779	14.48	750	13.41	780	17.4	825	14.4	1040	15.84	601	10.51	658	14.17	1389	34.45	808	12.7	675	13.88	1039	11.97	0.450446	-0.291023	normal	1	-0.0751045	normal	0.533884	-0.155133	normal	0.835966	0.276674	normal	0.603461
c54431.graph_c0	173	7.44	230	10.7	199	9.77	196	6.88	327	12.37	475	11.72	255	10.37	252	11.03	181	7.01	187	8.84	258	10.06	279	8.86	250	10.04	190	8.1	149	6.1	253	9.24	240	10.75	366	9.29	0.970261	0.0567031	normal	1	0.135263	normal	0.929243	0.043435	normal	0.981612	-0.0602818	normal	0.826094
c50240.graph_c0	1294	68.77	1596	84.1	2032	93.48	1403	55.59	1944	81.07	2963	85.78	1527	75.67	1621	73.52	1354	62.46	1478	75.09	1760	77.69	2079	78.04	1556	70.78	1376	67.04	1540	70.79	1314	58.19	1385	65.99	1885	58.68	0.762746	0.197226	normal	1	-0.0771375	normal	0.640387	-0.125948	normal	1	0.000595111	normal	0.262603
c61950.graph_c2	957	41.49	1066	55.32	3858	183.41	1179	46.43	2591	94.74	3521	89.03	1549	72.39	1356	61.07	945	39.55	1199	58.52	1830	79.91	1662	60.96	946	39.24	845	39.14	1258	56.32	1403	56.22	1031	49.16	1882	53.52	0.514439	0.599058	normal	0.975961	0.289838	normal	0.629888	-0.170993	normal	0.637217	-0.361781	normal	0.463066
c58457.graph_c0	395	18.15	407	18.14	416	17.4	471	16.46	488	20.64	637	17.93	404	20.46	398	18.43	416	19.07	446	19.97	493	21.44	599	20.79	530	19.82	521	22.8	686	30.16	416	16.79	416	20.92	480	12.55	0.988045	-0.0251794	normal	0.975961	-0.224392	normal	0.352415	-0.223358	normal	0.429567	0.43175	normal	0.384235
c48905.graph_c0	327	20.68	390	26.9	505	30.52	609	29.78	491	25.57	974	34.86	380	23.25	373	21.39	312	17.51	475	31.37	559	31.32	612	29.2	370	20.12	376	22.85	505	30.29	358	19.14	383	23.9	663	25.15	0.875744	-0.127642	normal	1	0.0198747	normal	0.00653679	-0.518912	normal	0.917404	-0.140232	normal	0.212693
c59239.graph_c0	178	12.16	196	13.42	150	6.51	364	17.91	296	15.89	410	15.88	243	13.99	198	7.89	362	21.84	160	10.45	198	8.69	248	11.92	92	3.18	113	4.26	121	6.98	582	36.93	552	40.15	822	37.42	0.914509	0.118037	normal	0.398334	0.568298	normal	0.105642	0.533525	normal	0.296965	-0.62611	normal	1.39056e-17
c44769.graph_c0	28	1.18	28	1.29	14	0.62	12	0.4	31	1.85	40	1.64	34	1.51	38	1.45	29	1.1	31	1.61	33	1.43	50	1.89	57	2.53	28	1.21	21	0.98	44	2.03	29	1.39	54	1.92	0.815043	-0.368567	normal	0.632986	-0.780317	normal	0.963963	-0.0548475	normal	0.976601	0.117866	normal	0.995894
c44704.graph_c0	21	1.93	33	3.32	78	6.82	69	4.87	63	4.73	68	3.55	35	3.15	44	3.65	46	3.79	42	4.01	35	2.9	44	3.05	34	2.7	29	2.59	38	3.33	31	2.43	43	3.88	73	4.07	0.804471	0.396096	normal	0.935445	0.462641	normal	0.856902	0.145761	normal	1	-0.0276487	normal	0.94315
c62355.graph_c1	84	13.09	52	9.73	33	5.03	49	5.49	150	18.68	259	22.35	74	11.72	49	6.42	38	5.48	116	18.54	84	11.28	188	22.29	72	9.89	60	9.19	56	8.69	102	13.08	67	9.94	139	13.13	0.200466	-0.864411	normal	1	-0.144812	normal	0.00507212	-1.13827	down	0.237445	-0.792381	normal	0.4697
c58620.graph_c0	313	48.64	292	50.19	343	46.76	330	32.2	279	32.47	436	36.69	427	63.09	462	67.31	380	50.02	240	35.51	255	31.54	324	36.73	289	41.38	367	54.48	445	69.67	251	32.14	272	35.03	368	32.41	0.0923445	0.518732	normal	1	0.069919	normal	5.73701e-05	0.742617	up	0.15861	0.691012	normal	0.993268
c61981.graph_c0	969	26.11	670	18.83	1088	29.38	994	22.18	2014	49.17	2850	46.95	901	23.82	674	15.58	1051	24.04	1174	36.99	1251	33.39	1725	39.19	1023	23.78	704	15.95	879	19.3	1695	41.35	1158	34.25	2423	41.7	0.524765	-0.300917	normal	1	0.155385	normal	0.0225718	-0.535328	normal	0.467156	-0.426752	normal	0.583797
c57266.graph_c0	3947	111.66	3293	97.95	4241	109.21	5421	115.21	5266	121.61	7854	123.41	4817	127.65	5271	132.37	4826	122.16	4147	118.83	5069	122.17	5828	121.8	5037	120.24	4414	116.43	3320	84.72	4780	111.37	4501	123.81	6688	113.52	0.92251	-0.0823242	normal	1	0.0159868	normal	0.706933	0.101931	normal	1	0.00207926	normal	0.979371
c49743.graph_c0	3145	133.86	3011	139.83	3303	134.44	3229	103.71	2249	76.91	3312	77.52	2827	115.95	3241	121.79	3415	127.58	2408	104.73	3177	117.75	3402	106.55	5860	213.1	4574	184.71	2537	100.63	2607	92.9	2201	91.79	3723	93.54	0.230163	0.386585	normal	0.96474	-0.277844	normal	0.423668	0.193019	normal	0.148832	0.754937	normal	0.551325
c56655.graph_c0	317	26.39	185	16.78	235	18.71	176	10.67	397	26.44	543	24.19	207	16.2	300	21.91	488	36.26	199	17.5	208	14.67	321	19.7	297	21.12	188	14.86	93	6.95	287	19.92	297	22.86	435	20.98	0.596552	0.335408	normal	0.986635	0.280031	normal	0.127345	0.577832	normal	0.964764	-0.110053	normal	0.323979
c58130.graph_c0	12	0.58	15	0.5	17	0.88	131	2.44	57	1.26	62	1.02	21	0.87	21	0.71	9	0.35	111	2.66	65	1.9	170	2.95	22	0.69	20	0.85	8	0.22	66	1.48	38	0.79	85	1.26	1.54242e-08	-2.6459	down	0.907742	-0.623739	normal	1.98902e-09	-2.63417	down	1.14802e-05	-2.54536	down	0.0491405
c44517.graph_c0	63	8.28	85	12.24	113	14.1	113	11.36	65	7.03	111	8.4	65	8.26	103	12.16	95	11.09	43	5.87	93	10.93	74	7.41	62	7.04	72	9.08	56	6.99	78	8.72	86	11.13	90	7.29	0.367358	0.628771	normal	1	0.220423	normal	0.360396	0.444073	normal	0.964864	0.118038	normal	0.844987
c59399.graph_c0	59	2.67	64	3.28	24	1.26	46	1.68	96	4.27	153	4.13	62	2.87	50	2.13	52	2.31	66	3.28	62	2.7	93	3.16	74	3.1	32	1.4	31	1.35	80	3.52	51	2.45	117	3.5	0.884648	-0.253023	normal	1	0.0595525	normal	0.53371	-0.312493	normal	0.701152	-0.474305	normal	1
c54245.graph_c0	470	21.96	460	22.96	506	22.34	630	21.37	647	23.72	955	22.98	469	20.36	495	19.33	693	26.65	538	25.52	596	23.25	767	24.56	535	20.01	521	23.37	381	14.77	729	29.29	477	21.78	904	22.95	0.909727	-0.0911663	normal	1	-0.0578415	normal	0.842533	-0.079172	normal	0.8853	-0.160133	normal	0.980604
c53362.graph_c2	134	10.36	114	8.91	143	10.54	106	6.54	124	7.92	181	7.78	130	9.04	155	10.82	159	10.96	93	7.98	106	7.25	121	7.11	202	13.87	203	15.9	102	7.79	135	8.78	103	8.08	142	6.44	0.17122	0.59247	normal	1	0.0546208	normal	0.045935	0.581895	normal	0.104918	0.893871	normal	0.869258
c50513.graph_c1	133	21.74	97	17.49	51	7.91	114	14.26	105	14.18	163	15.54	130	20.6	119	17.53	178	25.86	79	13.42	47	6.91	114	14.26	92	13.05	74	11.64	34	5.29	160	22.37	122	19.61	222	22.66	0.604067	0.556489	normal	0.975961	0.385225	normal	0.0137488	0.951692	up	0.999596	-0.0378864	normal	0.0269416
c53624.graph_c1	274	36.6	314	43.6	280	30.99	348	31.89	408	42.49	560	41.32	310	37.6	348	36.35	342	38.38	275	36.48	373	41.61	356	32.95	312	33.29	263	29.58	258	29.43	330	37.72	357	42.62	526	44.31	0.915191	0.102622	normal	1	0.0916599	normal	0.763528	0.103744	normal	0.994323	-0.0301953	normal	0.771404
c57713.graph_c0	98	3.62	93	3.48	97	3.32	243	6.65	84	2.31	123	2.26	168	6.45	130	3.93	134	4.3	82	3.64	63	1.89	69	1.68	113	3.34	109	4.19	37	1.26	129	4.28	120	3.98	172	3.53	0.180731	0.709169	normal	0.614617	0.868167	normal	0.000518218	1.10045	up	0.739523	0.465863	normal	0.044565
c59945.graph_c0	13	1.34	24	2.52	21	1.99	25	1.85	12	0.95	28	1.58	16	1.49	18	1.56	14	1.2	21	2.1	13	1.11	14	1.02	17	1.41	10	1.01	5	0.45	23	1.91	12	1.14	25	1.5	0.722142	0.550444	normal	1	0.119249	normal	0.961532	0.0807823	normal	--	--	--	0.957843
c56141.graph_c0	876	32.07	1022	36.03	1092	33.75	1151	31.02	1221	32.92	1907	36.85	996	31.7	1139	33.44	935	27.57	964	35.04	1190	40.55	1403	36.79	1115	34.41	856	30.42	741	28.91	1431	36.09	1082	34	2049	45.2	0.945651	0.0657441	normal	1	-0.0325978	normal	0.737704	-0.0968794	normal	0.89635	-0.152988	normal	0.468339
c61823.graph_c0	1472	18.47	1008	13.62	1042	14.88	1255	12.85	2136	26.4	3079	26.12	1350	16.45	1437	16.47	1565	17.94	1509	20.92	1619	18.26	1963	18.76	1777	21.05	1242	17.59	739	8.83	1420	15.53	1075	13.09	1965	17.19	0.713957	-0.224193	normal	1	0.00591604	normal	0.681072	-0.115786	normal	0.858853	-0.222822	normal	0.200564
c42412.graph_c0	5356	630.67	6870	884.99	6034	674.83	20170	1818.43	10570	1023.62	16111	1087.29	8068	918.27	10245	1084.18	8572	896.82	9661	1182.42	12581	1321.94	13948	1249.03	8649	880.14	8265	933.88	11848	1322.51	6212	622.36	8642	1003.39	9392	679.2	0.0139717	-0.664777	down	1	0.158067	normal	0.128172	-0.31461	normal	0.978854	-0.0675104	normal	0.0138214
c46755.graph_c0	16	1.15	21	1.51	11	0.76	20	1.06	31	1.73	57	2.12	20	1.77	22	1.34	24	1.52	29	2.2	20	1.5	54	2.79	26	1.4	16	1.13	17	1.26	42	2.07	17	1.24	52	2.15	0.488131	-0.751393	normal	1	-0.260574	normal	0.455462	-0.506968	normal	0.700113	-0.548706	normal	1
c58872.graph_c0	42	9.83	32	6.89	33	8.76	42	7.91	85	12.25	127	13.14	49	12.42	53	9.1	36	5.71	47	13.7	43	7.8	76	12.28	51	7.29	32	4.69	37	6.36	67	14.12	61	17.26	107	15.3	0.810391	-0.310591	normal	1	0.276186	normal	0.848156	-0.145037	normal	0.91258	-0.222742	normal	0.590308
c56863.graph_c0	1024	57.49	870	55.1	753	45.63	1031	45.59	1074	47.86	1592	46.79	1153	63.46	1218	64.95	1243	63.48	955	55.15	1019	52.06	1239	53.2	1103	56.15	914	53.06	513	26.58	1523	71.37	1051	62.84	1886	59.46	0.980992	0.0328952	normal	1	-0.095729	normal	0.174888	0.279577	normal	0.938042	-0.122405	normal	0.180485
c58319.graph_c0	62	2.76	61	3	51	2.17	44	1.51	128	4.68	204	5.1	46	1.99	78	3.14	58	2.31	80	3.73	84	3.35	107	3.57	53	2.08	40	1.71	83	3.49	108	4.08	80	3.53	129	3.45	0.724948	-0.323884	normal	1	0.0891376	normal	0.26675	-0.466479	normal	0.792631	-0.364781	normal	0.918596
c55731.graph_c0	1191	29.22	1084	27.97	1382	31.15	1203	21.93	1519	29.7	2131	28.36	1295	29.94	1287	27.57	1339	28.6	1118	27.65	1349	28.09	1516	26.86	1307	26.9	1056	23.62	1034	22.84	1576	32.07	1180	27.59	2088	29.87	0.75143	0.182297	normal	1	-0.0209281	normal	0.751588	0.0911249	normal	1	0.0098195	normal	0.680646
c58931.graph_c0	7	0.19	7	0.33	10	0.26	17	0.48	48	1.11	68	1.72	5	0.21	16	0.4	8	0.16	26	1.6	27	1.16	26	0.74	4	0.11	3	0.08	1	0.02	62	1.32	16	0.63	64	0.98	0.0346727	-1.41465	down	1	0.37636	normal	0.0211552	-1.34422	down	4.32891e-05	-3.03122	down	0.471566
c47332.graph_c1	264	16.9	256	17.85	490	29.7	348	16.94	335	17.73	562	20.61	407	26.07	401	23.5	342	19.78	243	16.09	370	21.1	313	14.83	187	10.13	259	15.61	276	16.92	449	24.63	286	18.39	605	23.18	0.466907	0.415222	normal	1	0.119517	normal	0.0834185	0.421886	normal	0.962839	-0.0965254	normal	0.290391
c38788.graph_c0	12	2	21	3.84	24	3.78	16	2.03	41	5.62	84	8.13	12	1.93	17	2.54	14	2.19	11	1.9	19	2.84	17	2.17	9	1.43	7	1.12	10	1.58	15	2.25	18	2.94	50	5.19	0.663875	0.587786	normal	0.329507	1.18445	normal	--	--	--	--	--	--	0.533051
c36631.graph_c0	42	4.43	6	0.89	7	0.86	6	0.43	27	2.8	51	3.02	12	1.33	3	0.25	36	2.99	22	2.4	15	1.25	45	3.38	31	2.61	20	2.39	18	2.07	15	1.4	13	1.93	35	2.24	0.951573	-0.237609	normal	1	-0.344145	normal	0.691198	-0.521927	normal	1	0.00631547	normal	0.654648
c58583.graph_c1	33	2.24	38	2.93	35	2.61	4	0.22	7	0.39	5	0.2	52	3.4	51	4.1	56	3.8	8	0.57	2	0.13	12	0.61	23	1.34	23	2.58	43	3.22	2	0.12	5	0.35	8	0.33	5.70406e-06	2.56675	up	--	--	--	7.48435e-11	2.94982	up	0.00558776	2.26541	up	--
c54658.graph_c0	47	1.93	57	3.31	80	3.54	59	1.81	100	3.26	118	2.57	71	4.21	60	2.16	55	2.18	61	2.75	69	3.09	72	3.03	49	1.68	58	2.36	61	2.47	77	3.33	64	2.5	64	1.76	0.919421	0.161052	normal	1	0.140938	normal	0.998289	-0.0121668	normal	1	-0.0179027	normal	0.982103
c36435.graph_c0	49	10.69	43	10.15	69	13.91	48	7.78	92	16.19	173	21.77	34	7.04	42	8.11	65	12.28	90	20	49	9.47	125	20.85	35	6.45	32	6.55	217	44.27	61	11.11	40	8.38	98	13.33	0.710611	-0.409301	normal	1	-0.13098	normal	0.130162	-0.786405	normal	0.893401	0.407122	normal	0.44787
c25424.graph_c0	242	27.95	181	20.82	243	29.59	381	38.83	234	21.57	418	26.81	276	36.56	263	30.52	294	34.9	254	25.2	249	25.36	346	27.92	289	30.6	237	27.1	291	31.75	342	35.78	286	35.69	472	35.76	0.976675	-0.0451634	normal	1	0.0194328	normal	0.82207	0.0872941	normal	0.867024	0.190962	normal	0.54701
c62514.graph_c0	844	83.57	743	80.34	666	62.71	2653	201.3	1900	154.51	2672	150.65	525	50.33	456	40.68	871	76.7	1796	184.61	2355	207.34	2435	182.52	548	46.83	277	26.29	178	16.67	903	75.9	638	62.28	1271	76.75	1.05784e-08	-1.23267	down	1	-0.112069	normal	2.88269e-13	-1.71063	down	8.82921e-11	-2.50955	down	4.34734e-16
c61203.graph_c0	746	38.89	673	32.62	943	39.69	842	31.57	1258	38.79	1720	38.84	942	37.69	968	39.16	920	41.56	999	41.81	1090	40.17	1265	40.89	904	35.05	808	38.38	845	30.43	1066	43.29	900	40.11	1517	41.6	0.701302	-0.207868	normal	1	-0.134953	normal	0.586514	-0.137064	normal	0.896037	-0.150437	normal	0.884231
c53857.graph_c0	35	3.2	32	3.05	27	2.55	53	2.86	48	4.5	63	4.03	34	2.37	29	2.25	45	3	41	3.1	36	2.74	59	3.63	38	2.25	34	2.11	60	4.17	55	4.9	65	4.3	83	5.18	0.904019	-0.213556	normal	1	0.00431728	normal	0.767011	-0.211962	normal	0.919961	0.219089	normal	0.491509
c52686.graph_c2	301	11.23	230	9.24	249	8.87	267	7.62	380	11.6	536	11.18	338	12.16	312	10.48	303	10.07	243	9.42	312	10.21	330	9.17	290	9.32	196	7	383	13.45	284	9	309	11.36	430	9.55	0.884589	0.127288	normal	1	0.101973	normal	0.418893	0.220573	normal	0.855428	0.22748	normal	0.878512
c53646.graph_c0	724	81.49	568	70.93	686	73.65	707	62.55	689	65.08	963	59.48	645	71.44	763	78.98	874	85.94	768	96.05	802	77.71	1059	92.68	1066	106.5	927	99.01	656	70.36	797	77.73	668	72.46	1083	78.03	0.896231	-0.102198	normal	0.480952	-0.435044	normal	0.786173	-0.0900016	normal	0.780732	0.245549	normal	0.66264
c58142.graph_c1	42	6.07	22	3.49	23	3.08	25	2.76	53	6.34	79	6.55	32	4.09	33	4.28	42	5.38	37	5.47	34	4.4	60	6.62	46	5.74	28	3.82	28	3.84	42	5.08	23	3.27	74	6.65	0.881238	-0.268328	normal	1	-0.0751252	normal	0.839499	-0.167128	normal	0.97021	-0.120511	normal	0.972045
c59954.graph_c0	212	10.92	141	8.91	215	9.11	271	10.63	197	8.79	324	9.07	210	10.35	263	11.56	237	9.24	303	14.68	325	12.72	434	14.93	268	11.8	194	8.98	194	10.19	245	10.39	177	10.09	392	12.31	0.0736442	-0.597051	normal	0.184501	-0.691581	normal	0.037417	-0.466251	normal	0.410403	-0.456251	normal	0.0729969
c60146.graph_c0	663	38.44	705	43.75	949	52.07	968	42.03	844	42.42	1120	37.14	985	57.86	1154	61.59	1004	53.34	773	47.17	1027	51.06	999	42.01	913	46.14	948	50.45	712	39.49	763	37.65	850	48.11	947	33.05	0.985613	0.0280766	normal	0.995344	-0.196778	normal	0.196314	0.275026	normal	0.928573	0.119786	normal	0.625662
c61031.graph_c0	1135	35.04	1100	42.24	1140	39.43	1250	33.85	1892	39.55	2653	36.2	915	31.98	951	37.64	984	31.81	1149	36.49	1405	35.97	1457	31.62	1089	34.08	1177	38.47	2112	48.08	918	27.41	1111	33.32	1280	27.07	0.955357	0.05768	normal	0.993331	0.203568	normal	0.0398895	-0.384175	normal	0.658676	0.393191	normal	0.240426
c57408.graph_c0	225	8.02	256	10.86	294	11.3	316	9.01	448	13.76	738	14.24	325	12.91	280	9.7	303	9.57	313	11.35	309	10	469	12.87	321	9.52	222	9.28	479	16.44	345	10.32	402	15.43	494	10.42	0.813694	-0.176778	normal	1	0.129592	normal	0.678826	-0.142939	normal	0.91657	0.170424	normal	0.884336
c49727.graph_c0	29	3.61	8	1.28	18	1.35	22	1.76	15	1.54	24	1.69	27	2.91	43	5.01	13	1.38	23	2.32	24	2.3	14	0.64	13	0.94	19	2.16	15	1.57	19	1.14	6	0.39	28	1.61	0.985299	0.108318	normal	1	-0.306724	normal	0.564902	0.507266	normal	0.962774	-0.157588	normal	0.735855
c49442.graph_c0	104	10.87	47	4.78	28	3.11	36	2.65	284	22.31	364	20.19	68	7.33	78	6.41	65	6.21	104	9.87	90	7.81	146	10.31	145	13.09	35	4	48	4.77	124	9.95	65	6.92	152	8.49	0.568902	-0.604531	normal	0.943597	0.612498	normal	0.107048	-0.57389	normal	0.827468	-0.382767	normal	0.892366
c47742.graph_c0	62	6.77	105	13.36	173	19.93	110	9.57	63	6.73	103	6.85	108	13.21	92	8.95	103	10.65	57	7.77	72	9.39	59	5.06	100	9.68	103	11.2	81	8.71	59	5.73	45	6.02	66	4.71	0.0323362	1.13526	up	1	0.291006	normal	0.0191574	0.789653	up	0.179978	0.823911	normal	0.766662
c47911.graph_c0	474	56.77	513	67.9	617	70.68	925	85.1	556	51.78	852	56.76	633	73.27	772	85.33	707	77.36	540	66.46	647	67.45	683	62.51	626	65.87	618	72.16	499	58.46	660	64.45	694	79.76	848	58.54	0.926965	0.0814234	normal	1	0.0760578	normal	0.170068	0.282079	normal	0.90562	0.137378	normal	0.765037
c51172.graph_c0	35	17.62	35	18.19	43	17.44	43	15.05	36	10.19	34	8.63	44	15.87	51	20.58	47	19.01	24	10.73	44	17.73	44	15.69	56	19.33	53	23.02	49	20.1	36	14.55	40	18.85	45	10.58	0.790605	0.332158	normal	1	-0.199786	normal	0.356856	0.464451	normal	0.329109	0.754306	normal	0.99677
c58662.graph_c0	889	30.05	832	31.05	924	30.77	1136	29.26	1431	38.64	2080	38.53	1020	34.51	1155	38.06	870	26.73	1027	36.79	1257	36.73	1502	40.13	990	30.12	875	30.99	976	34.77	1214	34.11	957	32.59	1728	35.08	0.698164	-0.20248	normal	1	-0.00979576	normal	0.420663	-0.198832	normal	0.890247	-0.161363	normal	0.86691
c51321.graph_c0	1694	66.69	1493	63.86	1114	42	2381	72.57	1425	46.03	2059	45.44	1493	56.86	1521	53.93	1841	64.82	1278	52.04	1608	56.04	1921	56.52	2240	76.41	1913	72.26	1385	51.11	1096	36.75	1037	40.22	1648	39.22	0.831194	0.166519	normal	1	0.0660119	normal	0.634962	0.136288	normal	0.456316	0.445085	normal	0.0302263
c54793.graph_c1	297	15.68	298	18.81	332	16.75	568	23.15	334	15.13	508	15.09	317	17.03	372	17.69	290	13.8	327	17.96	380	17.79	429	17.01	412	18.88	365	18.57	717	35.88	394	17.54	336	17.56	536	17.07	1	0.0140554	normal	1	0.0738755	normal	0.747261	-0.106281	normal	0.240649	0.658485	normal	0.964611
c52486.graph_c1	47	2.58	60	4.18	119	7.03	72	3.82	66	4.46	87	3.39	112	7.1	140	8.13	79	3.99	70	4.56	68	3.11	106	5.45	114	6.32	93	6.51	65	3.86	63	3.93	82	5.22	85	3.28	0.91049	0.190633	normal	0.96474	-0.379222	normal	0.159195	0.55378	normal	0.718082	0.394612	normal	0.900924
c59559.graph_c0	180	12.98	189	18.8	338	22.15	226	12.63	276	21.43	333	11.96	247	17.94	287	23.25	224	16.38	233	18.52	301	17.81	262	13.74	197	13.82	232	14.69	154	11.99	196	14.04	197	17.09	260	13.12	0.928914	0.112653	normal	0.992638	-0.225235	normal	0.959508	0.0289365	normal	0.85973	-0.213998	normal	0.345175
c60999.graph_c0	160	6.49	187	8.19	200	7.31	239	7.09	167	5.39	195	4.24	163	6.28	181	6.64	156	5.5	187	7.83	145	5.3	182	5.85	172	6.19	141	5.5	308	12.94	157	5.27	174	7.53	289	7.24	0.54231	0.377724	normal	1	-0.0216384	normal	0.941358	0.0496845	normal	0.56974	0.512699	normal	0.90145
c53065.graph_c0	477	13.92	426	13.45	482	13.44	552	12.42	664	15.88	1036	16.86	522	14.76	527	13.88	484	12.6	532	16.1	566	14.53	728	15.87	581	14.65	404	11.32	429	11.77	642	15.86	547	15.78	986	17.17	0.911139	-0.0890913	normal	1	-0.0131946	normal	0.602095	-0.138994	normal	0.912618	-0.134001	normal	0.797343
c20229.graph_c0	22	2.98	24	3.56	13	1.67	33	3.42	10	1.11	35	2.73	12	1.57	25	3.04	46	5.53	28	4.08	20	2.42	26	2.69	16	1.87	23	2.99	14	1.8	26	3	38	5.07	61	5.1	1	-0.025266	normal	1	-0.225282	normal	0.813953	0.256412	normal	0.926543	-0.252597	normal	0.491665
c53255.graph_c0	623	23.38	582	23.81	411	14.76	531	15.37	373	11.55	538	11.65	659	23.97	774	26.34	722	24.36	660	25.84	857	28.53	922	25.98	934	30.32	848	30.9	716	25.31	618	20.18	406	15.08	954	21.7	0.643255	-0.270985	normal	0.00324819	-1.00523	down	0.835118	-0.0651841	normal	0.69768	0.27753	normal	0.0710399
c61935.graph_c1	721	5.86	586	5.16	519	4.85	556	3.5	1260	8.56	1711	8.13	762	6.02	646	5.36	636	4.63	759	6.41	810	5.79	980	6.2	626	4.55	398	3.27	470	3.76	999	7.17	571	5.43	1294	6.47	0.803954	-0.169969	normal	1	0.115177	normal	0.392032	-0.207154	normal	0.222723	-0.540982	normal	0.992085
c58078.graph_c1	48	2.79	26	1.41	17	1.43	34	3.56	56	2.99	91	1.94	32	1.86	28	2.21	40	2.5	29	1.86	33	1.38	46	2.44	22	1.1	35	1.54	12	0.96	41	1.32	29	1.83	87	2.32	0.986961	0.078459	normal	0.975961	0.410191	normal	1	0.011952	normal	0.846407	-0.389368	normal	0.700207
c53592.graph_c0	125	5.89	117	6.01	118	4.92	145	5.18	133	4.9	229	5.98	151	7	165	6.42	112	4.59	137	7.08	126	5.15	186	6.85	106	4.24	114	5.03	116	5.08	165	6.82	127	5.92	255	7.28	1	-0.00647466	normal	1	-0.127857	normal	0.953588	0.0412046	normal	0.918803	-0.166166	normal	0.86025
c54182.graph_c0	985	45.19	848	42.3	794	34.72	1274	45.36	1028	38.8	1729	44.59	991	44.46	1169	48.83	1117	45.65	849	40.39	763	30.89	1207	41.49	1199	47.5	990	43.55	581	25.15	1642	63.97	977	44.28	2515	69.3	0.722142	0.215959	normal	0.977042	0.233818	normal	0.146058	0.332151	normal	0.870281	0.203905	normal	0.00663353
c55000.graph_c0	1545	110.68	1381	111.37	2054	152.2	2054	122.44	2550	159.07	3575	154.07	1654	116.12	1675	112.4	1624	103	1637	128.17	2029	134.85	2041	115.49	1378	84.77	1190	85.04	1100	81.86	2331	146.16	1882	142.33	3097	137.63	0.909998	0.0982781	normal	0.982469	0.209058	normal	0.737482	-0.0970603	normal	0.496024	-0.402302	normal	0.456587
c55792.graph_c0	2761	57.87	2467	55.3	2727	65.1	4391	71.87	2346	47.96	3448	48.36	2824	54.44	3207	59.72	3057	58.84	2506	53.6	3364	70.01	3409	55.81	3967	70.06	3525	66.94	2477	45.26	2936	52.41	2692	57.37	4093	52.57	0.916434	0.087501	normal	1	-0.0819491	normal	0.783437	0.0821563	normal	0.664175	0.338915	normal	0.94601
c52634.graph_c1	251	7.92	242	8.31	301	9.32	496	12.12	360	9.33	563	9.91	343	10.66	287	8.28	331	9.44	303	10	327	9.15	454	10.73	413	11.2	361	10.93	287	8.45	273	7.36	373	11.77	481	9.18	0.867947	-0.135352	normal	1	0.13146	normal	0.905382	-0.0514527	normal	0.832743	0.213013	normal	0.974489
c51517.graph_c1	721	45.38	723	48.94	780	40.63	1035	43.82	1066	50.05	1716	55.81	771	40.61	860	45.01	697	34.84	1234	70.54	795	38.51	1929	77.81	549	27.17	1038	54.21	3846	189.09	1563	70.49	992	57.3	2473	80.11	0.2675	-0.508086	normal	0.907742	-0.346341	normal	0.0270633	-0.643123	down	0.587732	0.773428	normal	0.797156
c37614.graph_c0	113	43.79	266	115.35	391	141.34	487	141.5	223	71.17	323	76.68	297	110.65	376	128.55	229	77.54	220	88.93	292	105.19	251	77.97	127	42.7	204	75.48	99	36.94	321	106.38	330	123.9	376	95.99	0.801022	0.302883	normal	1	0.226658	normal	0.286132	0.338759	normal	0.401615	-0.584602	normal	0.450423
c54392.graph_c0	108	6.39	41	2.65	56	3.15	54	2.63	136	7.04	174	6.36	89	5.59	76	4.41	101	5.84	93	6.19	106	5.54	132	6.75	96	5.2	71	3.96	66	4.16	120	6.72	54	3.52	170	6.74	0.720459	-0.383691	normal	1	-0.203291	normal	0.681579	-0.196624	normal	0.842587	-0.26859	normal	0.926589
c60200.graph_c1	48	1.09	45	1.11	11	0.24	49	0.86	45	0.84	66	0.84	41	0.9	55	1.13	29	0.59	47	1.11	38	0.76	68	1.16	29	0.57	17	0.37	28	0.6	55	1.06	35	0.8	104	1.41	0.937085	-0.215814	normal	1	-0.214516	normal	0.81923	-0.179405	normal	0.35784	-0.800472	normal	0.909574
c49857.graph_c1	1033	110.46	872	101.91	1163	118.3	1244	101.93	1307	115	1884	115.13	1218	125.98	1192	114.64	1061	100.88	1150	127.8	1352	128.82	1666	135.24	959	88.59	827	84.93	799	80.95	1519	138.06	981	103.43	2308	151.04	0.849185	-0.133019	normal	0.989864	-0.197296	normal	0.5687	-0.146583	normal	0.40721	-0.442459	normal	0.945157
c61624.graph_c1	49	3.7	36	3.23	34	2.86	51	2.92	43	3.33	38	1.87	23	2.28	32	2.09	25	1.62	62	5.75	46	3.15	65	3.57	31	2.25	37	2.81	49	4.26	59	3.58	38	2.78	59	3.28	0.863479	-0.243291	normal	0.828141	-0.626749	normal	0.0163353	-1.01461	down	0.855413	-0.320302	normal	0.782843
c60951.graph_c1	1751	48.38	1591	50.49	2160	63.72	1998	46.4	2497	54.69	3720	55.07	2176	61	2304	62.77	2023	51.97	2049	59.91	2405	59.83	2787	58.75	1986	48.65	1875	55.06	1836	50.43	2143	48.68	1754	50.84	3104	49.78	0.909998	-0.0923663	normal	1	-0.131507	normal	0.896664	-0.0429755	normal	0.950415	-0.0990197	normal	0.602178
c56321.graph_c1	736	33.15	634	35.33	733	33.82	1135	43.32	873	33.06	1300	36.41	848	40.09	748	29.89	827	33.26	775	37.63	784	36.05	1034	36.95	872	33.24	747	31.82	641	28.53	1173	47.05	887	44.89	1558	46.22	1	0.00502734	normal	1	0.0872761	normal	0.97186	0.0161721	normal	0.988768	0.0383181	normal	0.150305
c58884.graph_c2	137	7.3	139	7.65	166	8	334	13.07	460	22.05	674	22.61	206	10.96	169	7.82	192	10.29	348	17.58	452	20.46	489	19.77	184	9.45	147	6.92	114	5.69	388	17.4	282	13.27	525	16.75	9.47844e-08	-1.23341	down	1	-0.129353	normal	1.75745e-08	-1.06669	down	9.01167e-05	-1.29771	down	0.520884
c49176.graph_c0	772	30.48	673	28.78	968	36.36	666	20.18	1169	37.84	1599	35.21	709	26.99	705	25.18	798	27.93	746	30.51	914	31.76	949	27.96	769	26.25	625	23.6	639	23.88	859	28.71	653	25.43	1187	28.1	0.756542	0.184933	normal	1	0.0607864	normal	0.636037	-0.127996	normal	0.919961	-0.123036	normal	0.862663
c44651.graph_c0	20	10.76	12	6.95	16	7.64	29	11.07	21	8.89	28	9	21	10.38	19	8.55	27	12.03	16	8.67	10	4.84	26	10.97	11	4.87	9	4.41	8	4	17	7.49	22	10.88	28	9.7	0.940953	0.200281	normal	1	0.338714	normal	0.52558	0.487544	normal	--	--	--	0.86545
c54796.graph_c0	53	5.35	31	3.57	63	6.66	82	8.09	91	9.34	92	6.23	83	10.53	61	5.7	47	5.31	75	9.46	73	7.29	87	8.06	74	8.66	54	7.9	82	8.62	72	8.83	52	7.35	124	8.87	0.68279	-0.389182	normal	1	-0.0914058	normal	0.748196	-0.193465	normal	0.985711	0.0749486	normal	0.94648
c55399.graph_c0	1675	52.2	1695	53.43	1660	47.42	2174	55.09	1592	36.46	2131	29.49	1738	49.06	2069	58.34	1796	42	1512	43.79	1863	39.07	2082	44.6	2423	55.54	2355	66.73	1554	45.76	1683	45	1731	55	2333	42.59	0.721207	0.196816	normal	1	-0.128619	normal	0.554961	0.149837	normal	0.454931	0.45324	normal	0.978561
c53765.graph_c1	135	14.78	181	19.61	224	19.7	256	19.69	256	22.91	304	17.81	233	21.63	281	24.58	208	20.05	151	15.09	223	19.3	227	16.39	154	12.38	179	17.84	154	15.34	204	17.67	218	19.03	277	16.85	0.881238	0.158722	normal	1	0.185653	normal	0.180308	0.379797	normal	0.991838	-0.044613	normal	0.864207
c24746.graph_c0	18	3.98	12	2.93	32	6.67	33	5.53	26	4.73	29	3.9	30	6.4	37	7.3	19	3.71	21	4.83	40	8.01	25	4.29	27	5.34	27	5.72	28	5.91	17	3.21	26	5.64	11	1.54	0.946341	-0.186105	normal	1	-0.214777	normal	0.931344	0.102142	normal	0.954352	0.175089	normal	0.560047
c31984.graph_c0	21	1.05	15	0.82	15	0.72	9	0.35	34	1.4	44	1.24	31	1.5	24	1.08	30	1.34	14	0.73	28	1.24	26	0.98	20	0.86	24	1.15	13	0.61	31	1.32	16	0.79	42	1.26	0.99206	-0.0921511	normal	1	0.0134315	normal	0.487434	0.445693	normal	1	0.00286103	normal	0.862252
c55825.graph_c1	59	4.86	73	6.66	84	6.6	105	7.29	161	12.26	212	10.49	100	8.74	90	6.4	80	5.93	88	7.86	108	8.17	127	8.26	108	8.3	104	8.3	93	7.5	103	7.75	113	9.32	164	9.04	0.79223	-0.267243	normal	0.995344	0.256046	normal	0.7791	-0.141623	normal	0.919876	0.165832	normal	0.895661
c50835.graph_c0	30	2.17	14	1.13	16	0.99	39	2.26	33	2.1	28	1.32	13	0.82	36	2.38	12	1.08	14	1.38	29	1.86	23	1.73	15	0.92	11	0.63	20	1.78	36	2.05	24	1.75	43	1.68	0.95846	0.176091	normal	0.999797	0.386808	normal	1	-0.0066585	normal	0.926543	-0.259153	normal	0.541914
c54117.graph_c1	220	7.74	294	12.1	249	8.89	474	13.54	653	18.75	893	18.48	306	11.02	309	9.92	365	11.91	352	13.07	361	12.2	465	12.79	290	9.31	292	10.28	1228	40.55	363	11.38	453	15.8	533	11.91	0.56399	-0.310359	normal	0.41803	0.465883	normal	0.625365	-0.15276	normal	0.330366	0.911578	normal	0.874762
c53948.graph_c1	132	13.48	172	16	244	18.51	250	15.04	253	22.81	406	22.72	169	15.75	192	16.85	155	14.18	200	26.6	270	28.06	301	28.62	130	12.18	143	14.21	209	24.75	229	19.24	153	12.87	303	17.18	0.854266	-0.182671	normal	1	-0.0589752	normal	0.0710007	-0.461985	normal	0.615704	-0.4064	normal	0.511707
c62001.graph_c0	163	2.79	101	2.56	137	3.25	104	1.97	361	5.18	489	4.42	191	3.99	140	3.49	142	2.6	127	2.79	157	3.16	204	2.99	166	2.97	85	1.79	132	2.54	154	2.26	110	2.27	277	3.3	0.99206	0.0318947	normal	0.722336	0.604965	normal	0.880851	0.0811311	normal	0.960926	-0.10571	normal	1
c20456.graph_c0	49	7.93	38	6.76	19	2.91	18	2.22	41	5.46	74	6.95	67	10.48	58	8.41	49	7.03	19	3.2	0	0	35	4.34	37	5.17	33	5.12	12	1.85	37	5.1	16	2.55	55	5.54	0.373502	1.32259	normal	0.923948	0.937933	normal	0.0271413	1.82125	up	0.740731	0.844034	normal	0.617162
c55707.graph_c0	1475	42	1327	39	1425	36.22	1455	31.51	2216	55.13	3205	52.8	1684	44.07	1769	44.06	1774	44.86	1598	46.48	1778	43.42	2156	46.18	1893	45.64	1484	38.51	1433	38.06	1739	41.67	1526	41.84	2345	40.83	0.928069	-0.0781421	normal	1	-0.014376	normal	0.931453	0.0307711	normal	0.992432	0.0350223	normal	0.84361
c60448.graph_c0	609	42.33	604	44.42	735	47.04	659	34.13	935	52.56	1339	52.87	744	48.34	709	43.33	787	47.41	712	50.34	836	49.45	885	46.43	786	46.61	592	37.96	577	36.87	866	50.38	619	40.73	1107	46.67	0.992939	-0.0197086	normal	1	-0.0558819	normal	0.984125	-0.0104545	normal	0.954352	-0.0855854	normal	0.951749
c51428.graph_c0	5	1.64	13	4.4	34	10.25	36	8.24	11	2.71	7	1.25	1	0.32	15	4.11	0	0	32	9.58	54	14.46	19	4.22	0	0	4	1.26	9	2.52	17	3.96	7	2.1	24	4.52	0.650723	-0.76407	normal	0.770514	-1.10197	normal	--	--	--	--	--	--	0.068666
c57759.graph_c0	347	35.73	379	38.98	475	48.55	777	49.02	854	55.81	1149	51.36	557	54.2	564	49.97	491	43.6	764	62.98	918	64.07	848	49.79	561	41.04	463	42	496	40.39	712	45.82	700	54.14	1022	46.81	0.00114438	-0.782053	down	1	-0.164225	normal	0.00218546	-0.550892	normal	0.265648	-0.505004	normal	0.65236
c55121.graph_c0	4044	173.07	3705	192.95	4787	247.35	4840	192.38	5703	203.33	8020	196.28	4175	205.56	4409	204.67	4395	189.08	3918	191.83	4422	193.17	5096	180.36	4053	161.94	3620	183.92	3274	152.65	4806	179.06	3536	181.11	6613	175.83	0.709919	0.201947	normal	1	0.163579	normal	0.846334	0.0599179	normal	0.980484	-0.0568768	normal	0.985815
c60079.graph_c0	460	27.01	559	34.18	1162	69.65	557	29.79	794	41.16	1206	43.49	500	31.01	592	32.39	540	29.49	452	29.64	666	33.27	661	33.79	409	20.7	302	18.42	243	15.08	1006	55.22	550	34.33	1252	50.03	0.241354	0.5885	normal	0.991231	0.200229	normal	0.991299	-0.00854349	normal	0.123207	-0.663297	normal	0.0583963
c47482.graph_c0	37	3.16	34	3.15	37	3	21	1.37	42	2.91	40	1.93	38	3.11	42	3.22	26	1.99	31	2.75	47	3.51	64	4.11	45	3.29	25	2.04	26	2.1	48	3.46	34	2.84	87	4.51	0.986929	-0.063016	normal	0.66069	-0.729405	normal	0.663796	-0.289953	normal	0.864339	-0.312841	normal	0.947365
c56279.graph_c1	1297	62.03	1527	78.95	4700	214.71	1507	55.49	3367	132.83	5019	135.42	1642	75.91	1454	63.17	1230	52.25	1756	87.88	2397	100.79	2268	81.4	783	32.75	731	33.28	1314	59.46	2502	102.51	2445	115.2	3673	105.63	0.577775	0.501622	normal	0.989864	0.257588	normal	0.0281787	-0.459424	normal	0.0505352	-0.920163	normal	0.276816
c36484.graph_c0	38	1.9	29	1.57	18	0.86	13	0.5	20	0.82	34	0.95	31	1.5	27	1.22	20	0.89	21	1.09	25	1.1	20	0.75	14	0.6	20	0.96	17	0.8	21	0.89	14	0.69	24	0.72	0.535331	0.663987	normal	1	-0.327181	normal	0.6511	0.338395	normal	0.980597	-0.132638	normal	0.822927
c52828.graph_c2	997	107.43	936	106.21	1069	98.72	1341	87.24	1270	86.45	2033	99.44	1212	123.48	1355	126.93	1372	129.52	914	80.56	1015	78	1344	87.89	1212	110.31	1147	114.62	1190	107.03	1164	86	1014	88.36	1827	96.45	0.730419	0.190085	normal	0.977584	0.214656	normal	0.044343	0.38538	normal	0.559358	0.370817	normal	0.670648
c55712.graph_c1	467	54.73	444	52.02	783	85.01	621	53.69	642	58.14	909	59.49	499	57.25	561	53.25	554	53.29	421	50.3	576	55.7	575	49.77	378	36.02	402	42.83	397	41.96	688	66.62	563	63.66	855	58.52	0.357451	0.404065	normal	0.995344	0.179195	normal	0.576313	0.150727	normal	0.884994	-0.164333	normal	0.272803
c44956.graph_c1	69	8.45	83	11.13	28	3.26	62	5.81	26	2.62	43	3.02	89	10.54	110	12.1	75	8.16	69	8.78	42	4.59	114	10.62	68	7.19	92	10.81	72	8.36	101	10.52	39	4.71	126	9.49	1	0.0311112	normal	0.503192	-0.979083	normal	0.457172	0.407004	normal	0.855778	0.312274	normal	0.967523
c53159.graph_c2	93	11.52	96	16.15	107	13.19	167	17.66	105	11.39	224	17.35	139	18.96	145	20.66	149	17.32	87	13.18	118	14.03	161	15.38	111	12.1	126	15.67	72	11.54	127	15.56	95	16.53	207	17.73	1	0.0223715	normal	1	0.165759	normal	0.276158	0.372477	normal	1	0.0173567	normal	0.932625
c61229.graph_c0	24	0.84	9	0.52	19	0.45	19	0.36	40	0.91	76	1.11	21	0.48	14	0.3	17	0.61	23	0.74	18	0.4	20	0.48	25	0.69	12	0.3	20	0.48	23	0.48	31	0.79	25	0.37	1	0.0458919	normal	0.767553	0.741693	normal	0.896664	-0.132818	normal	0.988779	0.111721	normal	0.847046
c54393.graph_c0	53	2.06	73	3.12	98	3.58	133	3.99	90	2.73	147	3.17	97	3.5	106	3.7	77	2.66	69	2.72	68	2.32	101	2.92	69	2.29	84	3.02	279	10.17	95	3.07	87	3.45	179	4.04	0.865181	0.222612	normal	0.961224	0.376528	normal	0.416804	0.349182	normal	0.18749	1.15556	normal	0.427223
c48143.graph_c1	0	0	0	0	19	0.56	103	2.44	26	0.65	68	1.17	0	0	3	0.08	0	0	75	2.39	109	2.95	104	2.38	0	0	0	0	0	0	50	1.3	40	1.21	54	0.99	5.04472e-05	-3.6414	down	0.763692	-0.754576	normal	2.18538e-31	-6.312	down	3.2596e-22	-9.46859	down	0.0045812
c56113.graph_c0	1114	30.64	814	23.36	781	20.41	1174	24.72	835	18.54	1079	16.4	776	20.57	906	22.38	1188	28.71	775	21.87	946	22.67	1080	21.92	1301	29.81	1172	30.69	885	22.47	784	18.94	896	24.26	1163	19.01	0.608948	0.266089	normal	1	-0.0915489	normal	0.635871	0.151324	normal	0.317653	0.500909	normal	0.900943
c58004.graph_c1	11	0.71	6	0.77	8	0.97	12	0.91	40	3.96	71	4.56	9	0.6	10	0.96	17	1.22	23	2.3	21	1.85	28	2.06	16	1.04	5	0.47	7	0.53	30	3.32	10	1.09	22	1.37	0.105784	-1.21297	normal	1	0.371709	normal	0.173925	-0.883595	normal	0.247063	-1.13893	normal	0.818633
c46889.graph_c0	294	19.76	305	22.32	514	32.98	382	19.75	487	26.9	717	27.23	347	22.58	340	20.62	353	21.14	352	24.59	424	25.26	515	26.1	304	17.71	290	18.76	259	16.45	397	22.7	349	23.2	651	26.46	0.937594	0.0888442	normal	1	-0.0111611	normal	0.457799	-0.193352	normal	0.590067	-0.34807	normal	0.986334
c39544.graph_c0	1037	60.12	1158	72.27	1568	89.39	1759	76.89	1714	78.75	2520	77.6	1390	76.17	1351	67.66	1233	64.7	1353	78.32	1359	63.98	1808	74.65	878	43.82	1080	59.83	2512	138.94	1694	84.06	1419	79.93	2280	78.8	0.97771	0.0385016	normal	1	0.119102	normal	0.819055	-0.0738629	normal	0.873154	0.266147	normal	0.745157
c61241.graph_c0	240	8.22	205	7.61	327	10.69	291	7.74	380	10.7	562	10.78	368	12.22	311	9.62	216	6.6	264	9.42	358	10.84	374	9.58	207	6.13	193	6.36	277	8.97	369	10.7	231	7.82	455	9.31	0.961054	-0.0650433	normal	1	-0.00503349	normal	0.944567	-0.0386798	normal	0.733799	-0.296524	normal	0.957732
c51657.graph_c0	100	22.91	81	14.2	110	24.7	114	18.19	136	23.06	180	20.23	88	17.82	84	17.56	90	20.14	81	20.15	111	22.93	108	14.51	90	18.96	86	18.61	76	22.38	129	24.25	108	25.9	169	27.01	0.785268	0.259044	normal	1	0.22526	normal	0.890407	-0.0823394	normal	1	-0.00782595	normal	0.588421
c53373.graph_c0	501	17.15	404	14.9	524	17.18	513	13.63	609	17.09	944	18.08	550	18.28	534	16.57	611	18.59	522	18.62	687	20.78	682	17.42	545	16.25	520	17.12	490	15.77	654	19.01	541	18.36	926	19.03	0.897382	-0.101617	normal	0.992209	-0.188707	normal	0.900077	-0.0456256	normal	0.988535	-0.0381447	normal	0.958047
c45054.graph_c0	8	0.41	6	0.7	511	12.58	8	0.24	5027	109.48	8753	129.11	13	0.44	30	0.64	10	0.31	33	0.8	20	0.4	48	0.87	6	0.27	5	0.12	10	0.29	8	0.23	12	0.34	16	0.28	0.151649	2.60779	normal	7.01529e-05	6.62419	up	0.24034	-0.819535	normal	0.00821388	-1.99147	down	0.00956495
c58499.graph_c0	424	6	320	4.93	367	4.98	369	4.04	654	7.6	882	6.94	481	6.61	474	6.04	463	5.87	421	6.17	441	5.5	549	5.78	480	5.87	390	5.33	316	4.2	469	5.64	414	5.78	557	4.69	0.976535	-0.0392778	normal	1	0.100834	normal	0.685538	0.117889	normal	0.999756	-0.0192839	normal	0.915944
c54419.graph_c1	16	0.92	21	1.31	12	0.66	6	0.27	16	0.79	28	0.92	11	0.61	6	0.32	21	1.09	7	0.43	19	0.98	13	0.57	10	0.55	4	0.22	7	0.38	23	1.13	4	0.23	31	1.11	0.612724	0.653584	normal	--	--	--	--	--	--	--	--	--	0.841734
c59034.graph_c2	477	15.6	548	19.45	952	29.82	564	14.24	1033	27.77	1612	29.51	470	14.9	442	13.08	303	8.85	636	21.62	703	20.32	971	23.77	383	10.84	407	12.82	1055	32.53	619	17.19	724	23.46	934	18.29	0.948599	0.0803936	normal	1	0.129276	normal	6.97237e-05	-0.806783	down	0.997667	-0.0340936	normal	0.843859
c53735.graph_c0	112	5.8	144	8.27	126	6.35	181	7.23	113	4.87	178	5.2	173	8.69	163	7.67	122	5.62	115	6.28	142	6.85	146	5.65	82	3.73	111	5.55	81	3.98	181	7.99	104	5.36	240	7.49	0.799079	0.234803	normal	1	-0.026345	normal	0.438734	0.292701	normal	0.788346	-0.306607	normal	0.743285
c61636.graph_c0	5210	69.51	4048	62.65	5034	75.71	4056	47.23	7788	83.79	11143	80.8	5090	72.45	5221	74.51	5026	62.84	6224	88.79	6712	83.37	8190	85.19	7000	83.34	4421	65.83	6230	83.18	6371	72.47	3656	53.91	8981	72.02	0.580268	-0.260125	normal	0.993916	-0.226332	normal	0.0611236	-0.351396	normal	0.998956	-0.0229845	normal	0.361801
c45220.graph_c0	336	19.89	382	24.68	2898	171.77	1174	54.32	723	35.92	1230	42.71	764	45.25	341	18.65	533	28.39	412	25.48	627	32.85	692	31.36	124	6.07	272	15.27	1155	68.04	649	32.63	347	19.73	1204	44.87	0.17122	1.32923	normal	0.32871	0.612044	normal	0.924909	0.0577875	normal	0.968307	0.168357	normal	0.830559
c53619.graph_c0	806	32.52	725	32.21	998	39.58	737	24.24	1107	34.09	1622	34.58	843	32.52	861	32.7	826	29.79	717	28.47	995	35.54	986	29.4	922	30.06	748	28.72	906	33.54	946	32.26	785	34.2	1304	30.63	0.698164	0.210772	normal	1	0.0345296	normal	0.958554	0.0210846	normal	0.864711	0.180875	normal	0.939065
c55797.graph_c1	274	10	282	11.23	419	14.52	379	12.35	470	14.1	687	14.07	352	12.59	307	10.14	289	10.21	310	11.88	403	12.93	435	12.14	286	9.02	313	11.7	363	12.42	374	11.59	234	8.45	656	14.67	0.955584	0.0680293	normal	1	0.112609	normal	0.598291	-0.15992	normal	1	0.00524209	normal	0.972021
c55830.graph_c0	128	3.42	136	3.79	116	2.82	208	4.08	211	4.51	263	3.76	150	3.82	166	3.8	143	3.26	168	4.52	174	3.89	193	3.76	85	1.85	110	2.7	150	3.58	238	5.32	159	4.07	270	4.18	0.84614	-0.188085	normal	1	0.0692728	normal	0.785338	-0.119272	normal	0.71591	-0.376616	normal	0.770448
c53055.graph_c0	339	23.36	306	22.87	414	27.66	401	21.1	465	26.12	669	25.46	368	24.53	472	28.57	398	23.96	360	25.02	506	29.77	519	25.9	387	23.32	325	21.05	263	16.6	374	21.49	328	21.68	596	23.38	0.935447	-0.079223	normal	1	-0.148803	normal	0.902008	-0.0481216	normal	0.743819	-0.265652	normal	0.555432
c48936.graph_c0	418	36.07	399	37.63	553	45.49	643	42.76	648	45.94	862	42.08	502	42.05	506	39.25	558	42.91	520	46.72	571	43.71	669	43.81	480	35.99	505	42	639	52.04	644	47.38	527	44.96	892	46.93	0.952382	-0.0615325	normal	1	0.0104144	normal	0.865001	-0.0579714	normal	0.914731	0.138908	normal	0.829424
c51056.graph_c0	222	10.19	144	7.18	132	5.79	235	8.31	370	13.95	400	10.31	235	10.45	212	8.79	219	8.97	225	10.73	171	6.94	316	10.88	185	7.34	160	7.05	150	6.49	240	9.35	214	9.72	331	9.13	0.857159	-0.199647	normal	1	0.209897	normal	0.978458	0.0206342	normal	0.782206	-0.281649	normal	0.985815
c61447.graph_c0	2673	117.55	2470	123.67	2402	111.16	2736	100.75	2490	87.22	3854	91.63	2787	124.29	3042	129.82	2912	120.54	2500	114.77	3013	123.59	3281	110.5	3091	117.94	2913	131.49	2569	111.42	3043	114.01	2121	99.74	4088	107.81	0.913961	0.0897694	normal	0.965447	-0.242726	normal	0.708758	0.101255	normal	0.849933	0.204794	normal	0.911892
c42116.graph_c0	23	3.16	12	1.82	8	0.92	12	1.24	25	2.79	60	4.55	20	2.6	12	1.45	14	1.57	17	2.44	24	2.82	17	1.72	10	1.13	22	3.08	15	1.9	37	4.2	12	1.66	55	4.57	0.970261	-0.130377	normal	1	0.325443	normal	0.836686	-0.228197	normal	1	-0.0533223	normal	0.532257
c51962.graph_c0	200	7.4	150	7.07	106	5.45	92	3.74	180	5.74	260	6.45	196	8.82	206	9.4	187	7.04	125	7.02	166	7.45	165	5.96	204	9.6	128	6.62	108	5.83	133	4.56	104	5.44	180	4.22	0.715963	0.316475	normal	1	-0.12317	normal	0.078204	0.47966	normal	0.915212	0.170973	normal	0.670903
c55427.graph_c0	323	22.57	251	20.21	240	16.62	24	0.7	131	3.28	214	3.53	182	13.83	134	9.84	225	16.57	59	2.01	146	3.75	80	1.79	573	30.78	335	20.94	402	29.13	46	1.83	25	0.94	80	1.85	2.36531e-07	1.82388	up	1	-0.0432706	normal	0.00897335	1.04291	up	2.92497e-10	2.43097	up	0.0535829
c25278.graph_c0	40	3.52	74	5.95	72	5.07	64	4.01	58	3.53	78	3.69	58	4.18	71	4.77	66	4.47	43	3.39	47	3.09	67	3.8	59	3.76	81	5.72	29	2.06	56	3.54	56	4.45	82	3.67	0.478667	0.566463	normal	1	0.0854747	normal	0.322026	0.430261	normal	0.837859	0.355358	normal	0.829287
c59489.graph_c0	25	2.03	21	1.79	14	1.04	14	0.84	70	4.49	144	6.37	25	1.89	20	1.41	19	1.54	41	3.33	37	2.57	48	2.83	33	2.23	13	0.97	14	1.03	50	3.44	32	2.47	87	4.12	0.332268	-0.758578	normal	1	0.405472	normal	0.0601253	-0.866888	normal	0.371011	-0.860313	normal	0.818885
c47605.graph_c0	453	37.83	541	50.48	749	61.12	686	44.58	635	46.59	969	47.02	541	44.35	700	52.43	521	38.26	534	46.21	717	53.78	730	45.84	516	36.56	573	46.24	513	39.99	594	43.63	526	43.95	803	40.19	0.891703	0.119121	normal	1	-0.0771189	normal	0.867127	-0.0595931	normal	0.979972	-0.0538996	normal	0.703752
c45442.graph_c0	274	21.4	364	30.98	477	35.51	475	28.49	384	24.67	555	24.55	426	32.12	395	27.81	371	25.81	350	28.42	437	30.28	402	23.67	404	27.22	327	24.54	340	25.07	416	27.56	304	23.41	553	26.19	0.798288	0.201425	normal	1	-0.0260032	normal	0.751257	0.107155	normal	0.96387	0.0801563	normal	0.960724
c43030.graph_c0	44	9.16	28	6.4	5	0.98	13	2.17	24	4.23	34	4.43	8	1.6	8	1.53	48	8.78	18	3.98	18	3.61	33	5.41	23	4.11	16	3.17	15	2.96	27	4.92	37	7.71	39	5.27	0.812793	0.507695	normal	1	-0.268361	normal	0.995174	0.0363802	normal	0.988535	-0.102367	normal	0.583797
c52035.graph_c1	74	7.48	28	2.85	21	1.9	23	2.22	88	7.59	145	8.71	41	3.78	35	3.63	38	3.85	38	3.7	56	5.15	75	6.07	52	4.62	25	2.43	31	3.1	55	4.92	21	2.2	82	5.13	0.968962	-0.121758	normal	1	0.223116	normal	0.391483	-0.433534	normal	0.776541	-0.397635	normal	0.820966
c59354.graph_c1	792	34.73	864	45	1120	55.06	1178	48.21	1302	48.94	1818	47.23	1023	47.01	1096	50.8	929	40	965	49.25	1164	52.38	1296	46.61	901	33.85	886	40.01	1203	49.85	1345	48.01	1058	53.92	1638	44.26	1	0.00148308	normal	1	0.0346267	normal	0.859473	-0.0573259	normal	0.978715	0.0619216	normal	0.763157
c39585.graph_c0	18	0.63	36	1.31	29	0.94	28	0.73	45	1.23	74	1.39	29	0.96	37	1.16	43	1.29	28	0.99	46	1.39	44	1.13	32	0.97	37	1.23	37	1.22	23	0.67	37	1.29	36	0.72	0.935449	-0.181807	normal	1	-0.0164399	normal	1	0.0041702	normal	0.97328	0.106462	normal	0.741788
c50226.graph_c1	283	12.42	145	6.48	63	3.16	119	4.86	389	15	592	14.16	144	5.77	81	3.01	201	8.64	196	8.38	146	7.45	195	6.02	163	5.81	76	5.8	163	6.35	435	20.26	155	7.71	581	15.91	0.937468	0.170032	normal	0.714158	0.623176	normal	0.710652	-0.233764	normal	0.908286	-0.202466	normal	0.0395325
c48089.graph_c0	5	0.32	9	0.63	42	2.56	13	0.64	45	2.36	33	1.19	14	0.87	8	0.46	8	0.46	24	1.59	35	1.98	24	1.15	2	0.13	2	0.12	10	0.6	11	0.6	5	0.32	13	0.5	0.912755	-0.311581	normal	1	-0.17421	normal	0.0141218	-1.35556	down	0.00848751	-2.28677	down	0.00566668
c57329.graph_c3	144	7.58	165	8.59	190	8.89	152	6.23	239	12.22	329	8.98	220	10.33	233	10.58	170	7.85	170	8.6	263	12.12	213	8.28	167	6.73	154	7.98	129	7.4	250	9.94	212	11.22	317	9.07	0.964536	-0.0686368	normal	1	-0.169471	normal	0.924357	0.0540088	normal	0.777314	-0.283583	normal	0.820699
c57581.graph_c1	1371	136.86	958	107.71	1057	98.76	1644	118.91	2069	156.55	3328	165.71	1359	125.42	1209	104.66	1509	132.85	1385	124.84	1391	113.76	2081	137.05	1681	130.99	1226	108.12	1349	120.43	1933	141.94	1381	130.42	3289	174.19	0.756926	-0.203488	normal	0.983088	0.21762	normal	0.684884	-0.128831	normal	0.982425	0.0542062	normal	0.437875
c53099.graph_c0	457	12.44	339	10.08	338	8.9	357	7.48	595	13.79	789	12.5	275	7.22	349	8.86	385	9.31	375	10.96	416	10.01	492	10	370	8.78	286	7.51	392	10	358	8.4	330	8.93	447	7.5	0.873086	0.131079	normal	1	0.116124	normal	0.395529	-0.236452	normal	0.986892	-0.0467344	normal	0.429888
c49328.graph_c0	313	26.91	273	23.73	277	21.49	561	38.84	340	24.26	584	30.14	341	26.82	393	28.18	383	26.43	307	26.16	309	25.74	453	28.5	346	23.87	293	22.47	278	20.79	443	33.02	366	35.62	603	30.87	1	0.00898017	normal	0.998576	0.224307	normal	0.535195	0.180934	normal	0.9972	0.0248797	normal	0.415257
c54617.graph_c0	92	4.2	139	6.29	113	3.47	106	3.14	119	4.22	147	3.45	115	3.62	139	4.69	136	4.55	107	4.4	106	3.14	155	4.9	97	5.12	92	2.98	101	3.29	123	3.8	100	4.56	171	4.36	0.831482	0.226306	normal	0.995344	-0.258815	normal	0.63313	0.19939	normal	0.97021	-0.0902234	normal	0.995057
c59266.graph_c0	1125	38.4	1127	43.48	975	38.08	1225	36.82	1476	35.79	2137	36.42	1218	43.98	1315	47.58	1267	40.09	1090	38.34	1406	44.11	1508	38.51	1170	35.75	1041	40.93	818	29.42	1316	34.95	1102	42.81	1869	36.19	1	0.00662764	normal	1	-0.031543	normal	0.911691	0.0383694	normal	0.891035	-0.163077	normal	0.975607
c53198.graph_c0	1294	37.97	1240	40.08	2496	71.15	1303	29.89	4109	99.38	5971	97.7	1538	43.94	1455	39.05	1399	37.43	1690	51.28	2285	59.29	2261	49.33	1076	27.45	975	27.53	977	27.21	2112	53.03	1322	38.94	2931	51.47	0.998611	-0.0199001	normal	0.826978	0.486254	normal	0.0441445	-0.392878	normal	0.0387151	-0.796986	down	0.814665
c56776.graph_c4	2919	212.15	3103	246.02	4245	294.6	4225	236.28	3714	221.94	5026	207.01	3575	251.65	3843	251.89	2959	191.7	2657	200.51	4418	284.9	3486	190.99	2915	182.34	2773	193.28	2658	182.79	3870	239.04	2926	210.13	5202	229.41	0.669415	0.260204	normal	1	0.0309087	normal	0.829352	0.0835778	normal	0.959416	-0.0934952	normal	0.944144
c49467.graph_c0	431	27.69	362	25.12	568	34.86	463	22.28	711	36.54	1031	36.91	547	34.59	603	34.25	659	37.79	518	34.69	687	39.48	663	32.28	423	23.26	468	28.88	308	18.51	748	40.14	568	35.64	1064	39.91	0.816022	-0.160885	normal	1	-0.0923247	normal	0.855045	0.0633041	normal	0.497618	-0.399261	normal	0.548205
c58612.graph_c0	1832	96.6	1631	90.15	1736	88.9	2538	100.41	1253	52.74	1931	56.58	1897	94.22	2064	97.76	2427	111.88	1725	94.45	2068	93.76	2472	95.93	3590	162.18	3109	155.01	2870	141.6	1619	70.17	1517	78.11	2428	75.75	0.9672	0.045499	normal	0.961224	-0.340524	normal	0.598081	0.145954	normal	0.0263701	0.855858	up	0.288726
c56439.graph_c0	1802	60.49	1544	58.91	1341	45.09	1818	47.16	1512	41.78	2034	38.18	2044	68.83	2314	76.36	2245	70.66	1948	69.42	2365	69.81	2655	67.47	2743	81.51	2829	96.13	2226	73.67	1988	55.9	1326	45.37	2673	52.97	0.625094	-0.256019	normal	0.18002	-0.633766	normal	0.919766	0.0347868	normal	0.51443	0.407629	normal	0.164904
c53778.graph_c0	440	14.04	359	12.32	421	12.88	467	11.5	501	13.19	685	12.19	415	12.77	469	13.49	496	13.99	469	15.54	537	15.05	645	15.39	457	12.61	346	10.49	322	9.65	468	12.59	376	11.9	637	12.07	0.85821	-0.127611	normal	0.874023	-0.284054	normal	0.602225	-0.144955	normal	0.626901	-0.317517	normal	0.353501
c22077.graph_c0	173	6.04	139	5.17	113	3.79	304	8.2	151	4.33	238	4.62	123	4.15	153	4.85	137	4.29	144	5.24	171	5.29	206	5.35	170	5.15	179	6.02	222	7.33	160	4.74	206	7.06	195	4.09	0.998601	0.0256579	normal	1	0.19356	normal	0.54741	-0.220851	normal	0.609371	0.39301	normal	0.972021
c50929.graph_c0	1162	30.57	1369	39.12	1383	35.03	2763	56.33	1325	28.76	2103	31	1767	45.09	2187	52.35	1807	42.48	1617	44.11	1087	25.45	2375	46.85	983	22.5	1979	50.11	4094	101.59	2241	50.4	1819	47.48	3431	54.21	0.970603	-0.0554766	normal	1	0.0778489	normal	0.386568	0.297938	normal	0.429921	0.773967	normal	0.268473
c48964.graph_c0	71	3.85	53	3.24	87	4.74	116	5.21	69	3.28	89	2.67	79	4.26	107	5.48	99	4.78	56	3.33	86	4.29	85	3.78	101	4.86	96	5.19	84	4.67	67	3.18	74	4.1	98	3.26	0.877217	0.200261	normal	1	0.056667	normal	0.249038	0.443468	normal	0.455682	0.557709	normal	1
c56307.graph_c0	1697	62.61	1498	67.73	1338	53.14	2213	68.65	2037	60.51	2949	59.21	1919	71.34	1883	70.76	2124	71.21	1336	52.26	1666	57.73	2019	58.06	1839	59.06	1446	55.37	1106	39.19	1633	49.18	1634	61.12	2229	47.13	0.790218	0.175451	normal	0.959374	0.249476	normal	0.0699037	0.361181	normal	0.986936	0.045202	normal	0.957522
c50726.graph_c0	280	15.41	240	14.37	240	12.54	369	15.71	260	11.74	477	14.74	216	11.55	253	12.56	232	11.34	166	9.48	169	8.24	227	9.33	133	6.3	106	5.57	168	8.74	343	15.99	248	13.53	499	16.51	0.0109863	0.747663	up	0.221505	0.693378	normal	0.0994995	0.430663	normal	0.882053	-0.212138	normal	0.00167443
c61171.graph_c0	684	24.9	391	17.47	324	12.51	314	8.96	782	28.5	1018	23.72	333	13.98	346	12.72	800	28.45	536	23.82	567	19.05	760	23.64	1427	48.09	560	18.58	451	16.52	588	22.71	407	15.51	847	22.95	0.942059	-0.0955265	normal	1	-0.163877	normal	0.703338	-0.209655	normal	0.419647	0.587242	normal	0.720858
c62161.graph_c1	358	17.13	384	28.85	485	25.44	553	24.82	519	19.84	655	17.5	474	28.42	461	26.46	504	25.17	413	23.21	479	25.1	539	23.27	499	19.86	510	29.37	379	16.51	473	19.31	467	27.67	576	15.82	0.929507	0.0817229	normal	1	0.006158	normal	0.681743	0.119774	normal	0.844715	0.196201	normal	1
c55522.graph_c0	151	3.04	177	3.98	213	4.39	178	2.92	210	3.57	328	3.84	233	4.73	222	4.13	216	4.06	133	2.83	219	3.95	191	2.96	224	4.01	182	3.61	127	2.46	191	3.35	177	3.72	288	3.58	0.6659	0.305044	normal	1	0.0884143	normal	0.15171	0.421572	normal	0.878305	0.208583	normal	0.836592
c62081.graph_c1	286	11.04	266	12.33	389	18.32	602	20.98	518	16.27	693	16.19	398	15.61	512	19.72	525	17.64	468	21.82	418	12.26	606	15.33	316	12.31	325	11.07	635	21.15	710	22.42	583	23.58	899	19.65	0.392943	-0.365918	normal	1	0.016519	normal	0.902726	0.0519359	normal	0.993279	0.0413186	normal	0.08304
c50519.graph_c0	586	24.91	634	27.35	704	26.56	808	24.66	816	27.53	1112	25.49	769	30.35	846	30.36	666	24.37	712	30.1	807	28.42	924	27.27	785	27.71	580	22.17	770	28.56	752	24.83	677	26.52	1041	24.83	0.974828	-0.0377301	normal	1	-0.119636	normal	0.98907	0.00884803	normal	0.98555	0.0469546	normal	0.824838
c60642.graph_c0	1335	54.1	1337	60.74	1467	61.39	1931	65.43	1897	63.76	2887	66.55	1597	67.2	1646	64.66	1602	60.26	1673	72.62	2107	78.33	2304	71.6	1917	70.8	1632	67.87	1583	65.88	2146	74	1576	66.09	3081	74.65	0.600299	-0.244633	normal	1	-0.148893	normal	0.337855	-0.214471	normal	1	-0.00259972	normal	0.978866
c50647.graph_c0	3184	111.5	2923	110.99	5835	196.18	3430	92.92	8385	241.12	11364	222.66	3715	126.18	4407	139.84	3587	112.36	3946	143.83	5352	165.95	5485	144.13	2930	88.88	2730	91.94	3378	111.43	4860	144.68	2971	103.41	6401	134.4	1	-0.0147993	normal	0.975961	0.295274	normal	0.329866	-0.224369	normal	0.462922	-0.454268	normal	0.624985
c51975.graph_c0	8	0.42	11	0.63	25	1.34	21	0.84	21	1	28	0.83	16	0.81	22	1.11	16	0.78	17	1.22	37	1.85	33	1.46	34	1.54	21	1.4	25	1.35	33	1.47	39	2.24	45	1.48	0.595579	-0.668742	normal	0.897504	-0.578872	normal	0.408463	-0.561634	normal	0.970007	0.130082	normal	0.731604
c55934.graph_c1	673	36.75	558	32.65	679	35.68	749	30.93	845	43.62	1183	39.53	753	44.82	918	46.07	686	34.28	640	39.11	814	40.15	914	40.33	846	40.79	775	37.56	574	37.64	678	34.95	555	32.05	904	34.82	1	0.000183616	normal	1	-0.0612834	normal	0.720061	0.106094	normal	0.915787	0.131986	normal	0.35007
c51366.graph_c0	614	19.44	524	17.91	590	17.94	728	18.03	684	17.91	912	16.24	634	19.35	716	20.16	716	20.51	677	22.2	741	20.86	927	21.8	918	25.2	780	23.76	678	20.56	719	19.52	509	16.03	1006	19	0.84908	-0.13076	normal	0.889227	-0.281897	normal	0.82076	-0.0697505	normal	0.732361	0.257654	normal	0.545116
c50881.graph_c0	384	18.4	404	23.21	574	31.33	455	19.74	608	22.63	936	24.78	530	27.19	605	28.18	524	25	475	24.7	557	26.74	570	22.22	522	23.06	430	22.49	413	21.82	608	26.41	553	28.21	756	21.88	0.960598	0.0601847	normal	1	-0.0129296	normal	0.560892	0.153885	normal	1	0.000724425	normal	0.727089
c62309.graph_c1	137	6	62	3.03	60	2.49	94	2.64	303	12.96	449	11.52	75	3.73	73	3.38	92	3.44	117	5.06	164	7.25	213	7.06	128	5.64	50	1.78	103	3.83	162	6.8	90	3.14	205	7.57	0.405794	-0.601233	normal	0.960049	0.414131	normal	0.00148762	-0.908221	down	0.502085	-0.564225	normal	0.731485
c49567.graph_c0	529	36.56	497	37.19	579	37.52	585	29.33	829	50.63	1153	52.25	680	40.27	643	41.73	674	43.61	525	33.57	655	36.18	689	32.07	653	40.46	496	32.14	442	27.61	812	44.38	514	31.64	1058	42.55	0.915764	0.0862284	normal	1	0.140531	normal	0.361509	0.207639	normal	1	-0.000499524	normal	0.584458
c53246.graph_c0	1940	47.07	1597	42.57	2108	49.42	2258	42.58	3058	60.93	4319	58.13	2323	54.76	2277	50.52	2077	45.23	1953	48.91	2557	54.65	2691	48.53	2314	48.52	1856	43.76	2489	56.94	2698	55.46	2152	51.96	3757	54.55	0.9672	-0.045842	normal	1	0.10765	normal	0.995343	0.00510712	normal	0.922595	0.137536	normal	0.748904
c56398.graph_c1	979	29.06	743	24.2	706	20.04	1159	26.68	1098	26.33	1692	27.16	816	23.42	788	21.31	1096	29.24	875	26.89	934	24.58	1213	26.91	976	24.99	709	20.64	654	18.22	1047	25.81	857	26.21	1457	25.54	1	-0.00119178	normal	1	0.0970069	normal	0.914242	-0.0447911	normal	0.915212	-0.136038	normal	0.967976
c60186.graph_c0	604	45.76	493	36.58	1168	81	721	36.68	1254	82.37	2032	98.79	343	18.39	379	15.41	291	13.91	639	47.5	823	56.01	992	58.82	542	30.87	504	30.36	794	61.36	485	27.2	455	29.54	792	35.61	0.855501	0.180953	normal	0.803176	0.36172	normal	1.05041e-12	-1.15644	down	0.917758	-0.145288	normal	0.00158706
c51766.graph_c0	55	2.04	64	2.58	112	3.98	140	4.02	187	5.71	334	6.95	109	3.93	103	3.46	111	3.68	60	2.32	87	2.86	101	2.81	83	2.67	88	3.14	138	4.84	97	3.06	104	3.83	165	3.68	0.881238	0.207514	normal	0.0230655	1.08178	up	0.133099	0.505173	normal	0.472389	0.594079	normal	0.413249
c52216.graph_c0	539	32.73	475	31.71	300	17.94	486	23.76	295	15.35	393	13.95	345	19.79	445	24.74	599	32.55	660	43.57	818	46.14	880	41.7	1157	61.24	1026	60.01	665	38.45	471	25.11	391	24.84	687	26.25	0.196038	-0.52195	normal	0.00100238	-1.22931	down	0.00435994	-0.650665	down	0.332153	0.504067	normal	4.71408e-05
c46454.graph_c0	1	0.12	0	0	28	1.35	0	0	10	0.66	21	0.6	0	0	0	0	0	0	16	0.89	28	1.42	32	1.47	0	0	0	0	1	0.11	20	0.86	17	1.11	27	0.82	0.623325	-1.11299	normal	0.166014	-1.67707	normal	6.20728e-13	-7.59891	down	6.2241e-08	-5.56355	down	0.781266
c51864.graph_c0	55	2.28	38	1.72	26	1.02	24	0.8	89	3.03	157	3.73	66	2.65	39	1.47	63	2.36	49	2.13	67	2.37	79	2.52	63	2.3	33	1.33	25	1.03	68	2.47	42	1.73	74	1.86	0.75143	-0.384257	normal	1	0.0735933	normal	0.923984	-0.086465	normal	0.713552	-0.460685	normal	0.848251
c62117.graph_c0	1507	77.34	512	31.95	1047	51.06	27	1	1999	84.4	3467	99.8	36	1.72	96	4.41	168	7.69	238	12.62	544	24.59	404	15.59	892	39.47	242	11.97	243	11.75	38	1.64	107	5.33	89	2.73	1.10483e-05	1.67609	up	0.463508	1.75907	normal	5.50524e-05	-1.85538	down	0.765793	0.414658	normal	2.79914e-08
c57696.graph_c0	577	23.09	523	23.03	440	16.48	597	19.45	541	17.64	807	18.37	658	26.15	851	30.15	663	24.43	645	26.86	724	25.4	838	25.31	660	23.4	662	25.3	597	23.15	720	23.59	543	22.18	1019	24.44	0.728647	-0.205682	normal	0.394075	-0.466917	normal	0.790023	0.083231	normal	0.986912	0.0422439	normal	0.859103
c49039.graph_c1	9	1.31	13	2.08	17	2.35	21	2.34	19	2.28	23	1.94	10	1.41	12	1.57	6	0.78	12	1.82	21	2.74	26	2.9	7	0.88	9	1.26	13	1.8	14	1.74	8	1.15	14	1.26	0.90499	-0.268936	normal	1	-0.152255	normal	--	--	--	--	--	--	--
c49382.graph_c0	41	4.41	84	8.46	71	6.58	80	7.18	166	13.52	239	13.24	53	4.5	58	5.57	83	7.82	139	14.29	71	6.33	193	15.01	83	8.11	141	14.46	451	50.16	53	4.91	165	16.95	103	5.88	0.371297	-0.716684	normal	1	-0.0803066	normal	0.0384036	-0.93646	down	0.340834	1.043	normal	0.809732
c42208.graph_c1	0	0	0	0	0	0	36	2.3	52	3.6	32	1.51	0	0	0	0	0	0	20	1.81	21	1.55	20	1.26	7	0.5	1	0.08	4	0.31	20	1.41	34	2.79	30	1.52	7.73797e-10	-7.22369	down	0.758646	0.731201	normal	2.63549e-11	-7.31264	down	0.0115028	-2.1007	down	0.765199
c57397.graph_c0	467	13.82	409	11.59	396	8.81	525	10.38	537	12.19	760	12.34	559	14.25	520	12.39	515	12.52	461	13.64	515	11.57	600	12.22	592	14.07	503	12.15	387	9.64	555	13.64	398	10.43	716	12.3	1	0.000804259	normal	1	-0.0803906	normal	0.647978	0.12762	normal	0.902918	0.143422	normal	0.947365
c50615.graph_c2	29	2.15	22	1.63	35	2.38	35	1.91	96	5.67	118	5.16	24	1.65	19	1.44	36	2.51	44	3.27	53	3.37	41	2.4	34	2.31	19	1.25	52	3.28	58	4.11	48	3.67	66	3.19	0.722572	-0.398336	normal	0.959124	0.486612	normal	0.189039	-0.703904	normal	0.963923	-0.159599	normal	0.861597
c61069.graph_c0	75	3.82	90	4.9	70	4.59	109	3.77	132	6.62	206	6.62	111	6.6	80	3.9	96	4.02	81	3.77	92	4.32	108	3.89	108	4.38	61	2.79	86	3.91	143	5.75	102	4.71	200	5.94	0.977197	0.0593793	normal	0.94651	0.35261	normal	0.783708	0.146011	normal	0.9737	0.0930061	normal	0.227096
c57467.graph_c1	1144	36.85	1615	55.91	3285	93.33	1963	51.52	1901	56.35	2821	53.08	1744	51.59	2193	62.22	1726	46.29	1609	56.61	1959	52.04	2362	60.55	1359	39.14	1395	40.86	1447	45.4	2393	70.51	1423	45.68	3409	73.28	0.708645	0.323182	normal	1	-0.108573	normal	0.890594	0.0484796	normal	0.79469	-0.23936	normal	0.799384
c60982.graph_c0	460	15.75	405	14.42	563	16.84	379	9.34	737	22.84	1104	22.67	667	21.06	545	15.72	781	24.66	581	21	506	13.91	807	21.62	646	20.27	912	28.14	838	26.86	588	18.26	744	24.89	816	17.22	0.90937	-0.101944	normal	1	-0.121157	normal	0.560553	0.192832	normal	0.225468	0.60205	normal	0.880709
c55968.graph_c0	1134	54.64	1053	55.77	1305	59.7	2578	96.55	1671	65.5	2520	68.54	1273	61.48	1435	63.4	1367	61.16	1361	69.58	1759	74.01	1878	68.48	1125	48.96	1062	52.66	1210	56.37	1941	79.67	1589	77.32	2687	79.33	0.688552	-0.209763	normal	1	0.195043	normal	0.446088	-0.181361	normal	0.690021	-0.304253	normal	0.562743
c48210.graph_c0	51	3.76	64	5.22	93	6.75	169	10.62	150	9.32	228	9.99	101	7.13	155	10.46	65	4.65	95	7.54	110	7.36	115	6.55	83	5.29	81	5.84	165	12.53	95	6.08	165	12.17	170	7.62	0.734503	-0.32505	normal	0.714158	0.483064	normal	0.891565	0.101049	normal	0.844715	0.301624	normal	0.644375
c49751.graph_c0	870	48.43	997	52.88	1458	69.74	1093	45.23	1274	52.39	1856	50.53	839	41.07	991	48.52	824	39.37	1334	66.61	1097	49.42	1756	63.88	754	37.12	856	47.15	6356	280.99	1059	45.23	851	43.98	1409	41.46	0.98507	-0.0331706	normal	0.901549	-0.294017	normal	0.00819727	-0.54977	normal	0.319864	1.2354	normal	0.0781695
c57256.graph_c0	198	18.26	192	19.21	209	17.3	404	28.52	318	24.02	368	18.96	343	30.09	339	27.74	278	20.22	228	20.28	278	24.19	280	19.35	201	16.53	267	22.64	136	11.7	282	20.97	297	27.91	413	23.71	0.934249	-0.0882626	normal	0.995344	0.231915	normal	0.0998123	0.394704	normal	0.931474	-0.140194	normal	0.645526
c58083.graph_c0	25	1.3	14	1.4	6	0.76	42	3.68	30	2.67	45	2.32	27	1.98	21	1.6	24	2.15	28	4.03	22	2.33	20	1.76	23	2.22	24	2.53	12	1.24	44	2.53	29	3.21	55	2.19	0.863479	-0.351868	normal	0.983322	0.441715	normal	0.915553	0.126723	normal	1	-0.0447698	normal	0.336289
c46414.graph_c0	50	4.35	34	3.23	48	3.98	31	2.07	63	4.5	88	4.35	35	3.02	45	3.52	56	4.33	43	3.89	47	3.71	64	4.21	52	3.91	35	2.92	22	1.81	54	3.99	32	2.75	62	3.28	0.968331	0.0872228	normal	1	-0.0908819	normal	0.951889	-0.0610957	normal	0.889721	-0.269177	normal	0.868515
c58433.graph_c0	1823	106.31	1652	90.7	2128	95.22	1985	65.65	2159	104.78	3061	103.09	2224	106.04	2107	82.46	2079	95.04	1516	84.7	2093	96.23	1898	84.02	1840	86.86	1812	79.91	1666	76.99	2245	116.61	1532	73.78	2778	102.17	0.41893	0.324459	normal	1	0.0897833	normal	0.124953	0.327726	normal	0.864351	0.192057	normal	0.809732
c57127.graph_c1	27	1.23	49	2.27	127	4.88	81	2.14	238	7.03	465	9.26	19	0.54	13	0.41	29	1.07	55	2	95	2.98	114	3.11	37	1.09	58	1.98	427	14.88	44	1.42	125	4.53	62	1.47	0.985886	-0.0688896	normal	0.14417	1.17998	normal	1.06112e-06	-1.96517	down	0.339119	1.32549	normal	0.940735
c53274.graph_c0	719	33.83	645	33.79	740	34.15	805	31.46	835	32.1	1249	32.49	649	29.78	726	31.19	866	36.79	606	31.43	561	22.84	861	29.72	844	34.88	729	34.53	739	32.84	885	34.72	733	34.23	1339	36.94	0.313641	0.365378	normal	0.975961	0.218071	normal	0.32236	0.261218	normal	0.403363	0.435086	normal	0.104951
c57448.graph_c0	496	49.2	557	58.68	789	74.83	749	56.85	748	59.49	1101	60.9	667	63.51	675	59.04	582	49.76	525	52.48	757	65.14	736	54.17	523	44.71	500	46.43	433	39.39	863	71.38	617	60.21	1351	81.52	0.809824	0.172935	normal	1	0.0771916	normal	0.89906	0.0455086	normal	0.785292	-0.224115	normal	0.254558
c57809.graph_c0	421	21.43	452	24.04	518	23.36	438	16.29	586	27.44	787	23.44	332	15.9	338	16	387	17.82	460	23.4	384	15.85	565	20.95	327	14.47	395	17.95	984	43.28	383	16.91	386	17.55	474	15.52	0.574957	0.283317	normal	1	0.0494054	normal	0.24298	-0.307624	normal	0.567825	0.55192	normal	0.512288
c60995.graph_c0	323	10.46	279	10.83	295	6.99	555	13.43	352	8.3	528	9.61	306	8.92	383	12.69	327	8.12	243	7.64	312	7.68	313	7.04	285	6.67	228	5.53	170	2.65	322	9.85	310	10.94	400	7.59	0.4045	0.354379	normal	0.655167	0.479282	normal	0.169241	0.334348	normal	0.936442	-0.116779	normal	0.788516
c56247.graph_c1	48	1.92	80	3.82	107	4.37	117	4.36	104	3	160	3.49	104	4.26	91	3.44	93	3.53	86	3.92	104	3.83	111	3.51	79	3.44	75	2.85	99	4.55	103	3.65	66	3.08	166	3.5	0.984565	-0.055005	normal	1	0.0515902	normal	0.941351	0.0479242	normal	1	0.000887346	normal	1
c47408.graph_c0	28	1.44	49	2.93	29	1.47	34	1.45	11	0.47	18	0.52	28	1.48	49	2.39	38	1.72	20	1.17	26	1.23	36	1.53	61	2.72	74	3.79	39	1.96	13	0.56	17	0.9	50	1.39	0.410799	0.707709	normal	0.983088	-0.561449	normal	0.23629	0.605832	normal	0.0316207	1.33863	up	0.895661
c47421.graph_c0	321	15.51	320	16.79	398	18.39	434	16.16	433	17.19	590	16.03	402	18.81	443	19.33	375	16.17	324	16.26	425	18.17	424	15.37	351	14.66	381	17.66	397	18.1	382	15.66	363	17.37	486	14.13	0.868009	0.129097	normal	1	0.0313182	normal	0.549691	0.165876	normal	0.852104	0.197329	normal	0.975951
c53492.graph_c0	117	3.06	114	3.25	197	4.92	175	3.54	345	7.41	458	6.67	167	4.24	119	2.83	110	2.56	156	4.23	221	5.09	197	3.84	139	3.15	119	2.98	86	2.11	221	4.89	123	3.19	354	5.51	0.916755	-0.130332	normal	0.795466	0.429728	normal	0.232192	-0.42367	normal	0.45395	-0.507118	normal	0.925051
c52972.graph_c1	480	26.93	447	25.67	528	27.3	638	28.23	707	31.6	997	32.31	629	31.67	607	28.98	586	27.98	477	26.36	560	27.02	602	23.91	431	20.12	390	18.64	459	24.67	747	33.92	704	35.59	1022	32.97	0.84908	0.13115	normal	0.975961	0.21591	normal	0.216553	0.261547	normal	0.932402	-0.11142	normal	0.025565
c51361.graph_c1	75	6.42	71	5.26	80	3.68	87	2.2	100	3.78	133	3.98	82	4.04	93	2.64	87	3.34	91	5.24	102	4.17	100	4.88	89	4.38	74	3.26	75	4.12	80	3.23	116	6.71	111	4.59	0.966403	-0.0777918	normal	1	-0.175996	normal	0.922134	-0.0604625	normal	0.980125	-0.0707844	normal	1
c61099.graph_c0	162	4.24	127	4.47	129	4.09	132	2.6	278	7.22	396	5.86	158	5.38	155	5.21	177	4.71	171	4.8	189	4.93	206	3.94	199	4.88	93	3.15	147	4.32	244	6.11	116	3.17	263	4	0.90224	-0.133778	normal	1	0.153347	normal	0.823981	-0.100731	normal	0.931366	-0.145811	normal	1
c57021.graph_c0	1010	26.72	928	26.84	920	24.92	1163	25.5	1243	27.89	2057	30.06	1026	26.79	1022	25.51	1081	25.97	980	27.96	1159	28.12	1362	27.26	1045	24.16	923	23.72	1070	26.35	1223	28	1055	29.5	1853	28.38	0.991407	0.0215347	normal	1	0.0384542	normal	0.890099	-0.0465271	normal	0.986445	0.0457524	normal	0.804031
c52139.graph_c0	53	8.14	51	8.81	97	14.74	103	12.64	81	10.62	98	8.67	87	12.88	113	15.93	75	10.1	86	14.38	104	14.92	102	12.48	77	10.57	81	11.88	79	11.94	65	8.91	77	11.29	94	9.18	0.837708	-0.250521	normal	0.995344	-0.302084	normal	0.993503	0.0149336	normal	0.987688	-0.0584797	normal	0.503809
c53698.graph_c0	1421	41.35	1346	41.8	1005	28.19	1268	27.68	1268	29.07	1862	30.02	1409	38.49	1522	38.64	1522	39.35	1021	29.92	1199	29.19	1365	28.33	1142	28.73	1205	33.53	1250	34.35	1297	30.86	1113	30.14	1699	29.41	0.334213	0.392319	normal	1	0.00463969	normal	0.0165392	0.424504	normal	0.765578	0.257272	normal	0.863314
c53412.graph_c2	574	19.49	670	24.64	1609	48.77	932	23.13	1091	32.64	1660	32.58	795	25.51	1158	36.05	1100	32.82	961	34.71	723	22.16	1378	35.38	460	14.37	759	25.99	1854	64.87	1008	29.04	1145	37.73	1534	30.35	0.888189	0.18801	normal	1	-0.0398274	normal	0.800032	0.109642	normal	0.877017	0.301852	normal	0.769385
c55113.graph_c0	18	0.99	17	1.07	38	2.05	17	0.71	35	1.73	38	1.3	22	1.39	24	1.23	38	2.2	21	1.24	18	1	39	1.67	20	0.96	12	0.54	27	1.28	28	1.3	20	1.24	24	0.86	0.928069	0.217065	normal	1	-0.0819275	normal	0.797536	0.238225	normal	0.979806	-0.132831	normal	0.924753
c49554.graph_c0	480	71.07	419	69.08	495	67.69	849	100.69	715	94.87	1104	102.43	702	100.16	735	98.95	674	91.07	517	80.95	622	82.54	775	97.08	530	74.22	515	72.35	526	72.76	822	105.25	686	101.81	1164	113.41	0.825952	-0.142628	normal	0.984675	0.207938	normal	0.20051	0.260172	normal	0.994235	-0.0288826	normal	0.117652
c59301.graph_c0	123	2.4	117	2.72	98	1.74	132	1.8	191	3.7	265	2.76	170	2.82	178	2.78	107	1.91	169	2.97	190	3.49	200	2.56	113	1.66	112	2.4	107	1.77	209	3.16	125	1.95	277	3.32	0.45696	-0.418438	normal	0.988534	-0.251107	normal	0.65737	-0.19546	normal	0.420233	-0.512447	normal	0.987173
c59500.graph_c0	634	58.65	522	41.84	616	37.82	739	39.28	682	49.48	1035	45.84	788	59.71	867	54.41	762	51.8	592	49.26	739	49.93	865	49.32	821	55.43	737	48.82	417	28.39	578	44.92	539	42.62	779	38.38	1	0.00321554	normal	1	-0.119082	normal	0.21532	0.254765	normal	0.966151	0.0824313	normal	0.248402
c53203.graph_c0	1181	44.17	1022	41.06	958	33.74	1400	40.08	1122	34.5	1728	36.63	1044	37.4	1090	36.46	1244	41.64	1046	40.3	1132	36.64	1332	37	1496	47.77	1264	44.82	1080	37.54	1179	36.92	921	33.79	1698	37.78	0.810756	0.158123	normal	1	-0.000631307	normal	0.875631	0.0542724	normal	0.573569	0.362354	normal	0.976308
c47099.graph_c0	1373	85.71	1377	91.83	1729	99.42	2005	93.95	2162	110.58	3052	107.98	1708	101.67	1890	104.9	1740	93.71	1361	87.2	1895	102.31	1827	83.49	1368	72.73	1453	85.33	1324	76.46	2010	104.22	1545	91.6	2975	110.37	0.871291	0.122703	normal	0.981932	0.214366	normal	0.465757	0.18187	normal	0.987013	-0.0441094	normal	0.514638
c50896.graph_c1	18	1.59	7	1.05	8	1	3	0.28	24	1.45	43	1.4	12	2.25	12	1.32	13	1.19	15	1.11	17	1.89	16	0.71	16	1.33	16	2.14	9	1.1	7	0.99	8	0.58	14	1.16	0.942982	-0.240973	normal	1	0.115827	normal	--	--	--	1	0.000527264	normal	--
c58230.graph_c0	116	2.38	72	1.84	75	1.41	75	1.11	148	2.77	184	2.19	82	1.98	127	2.6	66	1.14	83	1.94	108	2.47	110	1.86	86	1.67	85	1.62	64	1.35	94	1.97	79	1.82	121	1.84	0.943828	0.113379	normal	1	0.109606	normal	0.976341	-0.0262694	normal	0.955885	-0.116124	normal	0.865401
c47369.graph_c0	882	56.87	683	48.06	647	39.93	841	41.78	551	29.23	828	30.18	712	44.55	704	41.07	1012	58.22	616	41.35	684	39.18	874	42.52	1331	74.4	1056	65.65	725	44.32	799	43.79	598	38.23	1100	42.9	0.397936	0.34124	normal	0.997163	-0.212432	normal	0.303074	0.278813	normal	0.071514	0.748909	normal	0.897786
c60395.graph_c1	24	3.13	26	3.71	39	4.82	56	5.58	49	5.25	83	6.22	42	5.29	42	4.91	21	2.43	41	5.55	49	5.7	48	4.76	36	4.05	55	6.87	99	12.24	35	3.88	59	7.57	34	2.73	0.789774	-0.336131	normal	1	0.140888	normal	0.674587	-0.29093	normal	0.484257	0.73085	normal	0.947515
c31359.graph_c1	72	4.04	43	2.62	17	0.91	52	2.25	75	3.46	100	3.16	33	1.79	44	2.23	62	3.1	72	4.2	55	2.73	88	3.71	74	3.59	53	2.85	61	3.23	81	3.86	39	2.16	74	2.5	0.815252	-0.385711	normal	1	-0.237442	normal	0.310898	-0.520996	normal	0.998956	0.0371893	normal	0.78727
c58848.graph_c0	182	10.81	159	10.21	180	10.21	285	13.03	226	11.03	376	12.59	191	11.04	213	11.42	199	10.54	183	11.29	182	9.57	286	12.77	138	7.09	158	9.03	169	9.48	232	11.75	173	10.15	305	10.96	1	-0.00228217	normal	1	0.17311	normal	0.991909	0.0107668	normal	0.864711	-0.219221	normal	1
c43455.graph_c0	5	0.24	18	0.73	10	0.44	13	0.44	12	0.46	19	0.32	9	0.42	9	0.39	13	0.48	20	0.86	17	0.76	8	0.38	22	0.8	8	0.38	7	0.41	13	0.42	13	0.8	17	0.52	0.9672	-0.175513	normal	--	--	--	--	--	--	0.986047	-0.128678	normal	--
c49546.graph_c0	226	12.29	182	10.76	233	12.34	309	13.67	187	8.51	344	10.77	190	10.26	255	12.92	193	9.74	217	12.56	287	14.31	273	11.78	187	9.22	141	7.98	166	8.87	194	9.64	162	9.1	279	9.51	0.995515	0.0232291	normal	1	-0.158826	normal	0.60725	-0.179674	normal	0.530686	-0.415613	normal	0.250883
c54630.graph_c1	409	30.11	376	26.59	391	23.22	479	23.07	550	33.05	767	33.07	434	28.05	437	26.27	366	26.17	410	32.86	476	29.97	512	28.95	431	25.26	349	21.6	353	24.36	476	32.01	349	22.7	703	30.78	0.960074	0.0560933	normal	1	0.0598026	normal	0.842509	-0.0695883	normal	0.97021	-0.0682159	normal	0.986152
c42463.graph_c0	315	26.44	345	31.65	415	33.27	494	31.85	413	28.5	759	36.16	343	27.86	469	35.46	356	26.6	351	30.62	372	27.74	532	33.73	299	21.69	387	31.17	305	24.27	311	22.17	387	32.12	451	23.01	0.920657	0.09238	normal	1	0.113816	normal	0.984963	0.0124952	normal	0.969193	-0.0787853	normal	0.696889
c61072.graph_c1	458	7.76	346	6.31	411	6.63	432	5.57	688	9.51	1034	9.72	555	9	571	8.62	460	6.87	473	8.23	568	8.4	607	7.58	415	6.01	336	5.38	558	8.81	647	9.24	369	6.18	827	8.38	0.850559	-0.136201	normal	1	0.0464867	normal	0.884015	0.0528039	normal	0.968765	-0.079746	normal	0.999487
c52633.graph_c0	291	11.79	279	11.97	247	9.16	461	14.17	326	10.84	487	10.54	309	11.79	302	11.6	278	9.55	302	12.1	358	12.59	354	10.77	281	9.78	305	11.65	206	7.56	367	11.99	300	11.72	508	12.23	1	-0.00608204	normal	1	0.0645915	normal	0.813609	-0.0855918	normal	0.932686	-0.122559	normal	0.904447
c52046.graph_c0	55	2.84	45	2.42	33	1.94	30	1.56	70	2.69	112	3.21	37	2.2	54	3.31	57	3.2	50	2.58	35	1.64	63	2.12	32	1.22	32	2.07	46	2.59	66	2.03	68	3.56	95	2.59	0.939079	0.158708	normal	1	0.146782	normal	0.900211	0.106785	normal	0.950415	-0.176282	normal	0.433009
c58200.graph_c0	480	72.37	603	97.08	667	98.66	866	102.93	503	65.49	745	64.75	701	102.72	851	119.08	674	92.76	551	83.89	728	95.48	619	68.94	598	80.9	685	104.78	570	84.16	533	63.83	594	92.54	694	61.62	0.798679	0.180672	normal	1	-0.0863259	normal	0.147706	0.328125	normal	0.833638	0.20483	normal	0.774666
c59950.graph_c1	595	20.86	626	23.82	453	15.21	678	18.35	401	11.55	583	11.44	603	20.49	797	25.27	702	22	529	19.28	614	19	740	19.42	922	27.96	879	29.63	590	19.5	456	13.57	453	15.73	745	15.66	0.842118	0.153571	normal	0.805704	-0.407609	normal	0.209264	0.270723	normal	0.184494	0.583625	normal	0.278961
c53979.graph_c0	19	0.58	8	0.26	11	0.32	16	0.38	28	0.7	50	0.85	13	0.38	16	0.44	25	0.68	13	0.41	18	0.48	45	1.02	26	0.69	8	0.24	10	0.29	21	0.54	7	0.21	36	0.66	0.68279	-0.636364	normal	1	0.00329845	normal	0.752133	-0.326534	normal	0.794481	-0.520733	normal	0.80364
c57736.graph_c1	148	5.26	145	5.63	144	5	197	5.68	177	5.28	302	6.09	125	4.32	171	5.55	152	4.84	131	4.9	159	4.98	158	4.29	133	4.09	134	4.7	117	3.92	184	5.66	163	5.74	247	5.44	0.720459	0.268992	normal	0.975961	0.286172	normal	0.833963	0.103404	normal	1	0.0166735	normal	0.581476
c56108.graph_c2	185	7.8	184	8.5	220	8.3	235	7.96	320	9.72	519	10.9	228	9.18	239	10.35	192	6.91	187	7.59	263	9.66	264	6.75	113	4.49	109	4.34	85	2.99	239	7.23	233	11.12	300	6.59	0.985613	0.032261	normal	0.975961	0.259096	normal	1	-0.00185376	normal	0.0226387	-0.972108	down	0.989247
c62019.graph_c0	149	16.6	34	4	11	1.2	10	0.94	267	23.59	413	25.29	33	3.55	24	2.5	58	5.9	95	10.96	64	6.39	140	11.48	101	9.97	16	1.8	29	3.18	188	16.7	30	3.18	269	17.05	0.920728	-0.30033	normal	0.969223	0.768605	normal	0.00711355	-1.24943	down	0.489741	-0.845922	normal	0.708938
c55253.graph_c0	1209	68.59	1028	56.54	1193	57.35	1077	42.53	2278	99.72	3220	105.66	1153	56.31	1080	48.78	1180	59.87	1371	80.35	1523	69.36	1802	82.82	1122	59.94	840	46.21	1075	71.12	1558	72.98	962	54.78	2456	88.67	0.817917	-0.147391	normal	1	0.132248	normal	0.0746441	-0.347971	normal	0.537333	-0.387188	normal	0.890716
c47191.graph_c0	5	0.42	19	1.73	26	2.07	17	1.09	24	1.65	15	0.71	20	1.62	32	2.41	5	0.37	18	1.56	29	2.15	21	1.33	19	1.37	15	1.2	21	1.66	9	0.64	6	0.5	31	1.58	0.97	-0.145417	normal	0.975961	-0.52234	normal	0.892862	-0.160213	normal	1	-0.0642982	normal	0.431392
c61626.graph_c0	155	25.18	117	17.6	107	16.77	192	26.72	184	24.77	256	21.81	161	27.85	135	23.19	229	35.24	175	29.18	181	25.13	237	29.03	197	28.72	128	18.72	104	16.12	137	15.95	131	24.08	192	19.42	0.634761	-0.332333	normal	1	-0.187096	normal	0.926567	-0.0575807	normal	0.843326	-0.242759	normal	0.224184
c58132.graph_c0	155	2.57	146	2.75	180	2.77	181	2.66	216	3.75	339	3.78	165	3.53	194	4.11	164	2.57	199	3.28	277	4.7	252	3.15	132	2.37	120	2.59	154	2.58	229	3.46	97	2.32	330	3.31	0.636295	-0.29531	normal	0.928473	-0.303761	normal	0.19287	-0.369924	normal	0.28936	-0.593397	normal	0.604435
c55206.graph_c0	2128	120.09	2255	127.23	2580	130.77	2647	118.8	3653	141.9	5137	135.76	2696	133.42	2923	142.03	2676	147.25	2552	129.35	3134	136.96	3269	130.08	2162	101.33	1991	120.82	2105	98.7	2996	125.67	2601	146.46	3991	119.4	0.955292	-0.0581508	normal	1	0.0341247	normal	1	-0.00241512	normal	0.748598	-0.272801	normal	0.985477
c52005.graph_c0	296	14.41	294	15.93	263	12.14	389	15.16	258	10.54	350	9.8	369	17.82	455	20.54	414	18.01	324	16.45	369	16	448	16.78	377	15.99	377	17.93	335	15.45	323	13.75	235	11.42	506	15.44	0.908809	-0.103214	normal	0.763692	-0.428471	normal	0.354393	0.229824	normal	0.867024	0.18033	normal	0.533828
c57478.graph_c0	107	4.63	79	4.3	68	2.98	120	4.55	100	4.3	166	3.95	80	3.65	89	3.65	90	4.84	76	3.62	99	3.58	131	4.56	89	3.69	87	3.58	73	3.16	116	5.89	64	2.61	141	4.13	0.977735	0.0602817	normal	1	0.0610615	normal	0.838101	-0.11482	normal	0.996988	-0.03843	normal	0.971984
c53324.graph_c0	110	5.43	93	4.83	111	4.87	123	4.65	99	3.9	195	5.39	54	2.61	44	1.95	66	2.78	219	11.09	244	10.15	322	11.75	145	5.96	86	4	281	13.13	39	1.67	92	4.52	89	2.71	0.000427792	-1.00786	down	0.000978351	-1.21462	down	8.77442e-18	-2.1351	down	0.810674	-0.344626	normal	2.01199e-07
c62172.graph_c0	31	4.16	17	1.23	23	0.94	18	0.94	88	6.9	114	6.62	36	2.02	37	2.26	27	1.84	48	4.35	68	4.43	68	4.4	41	3.22	30	1.74	26	1.65	39	3.09	18	1.11	59	3.14	0.0456676	-1.06247	down	1	-0.116169	normal	0.0659352	-0.763991	normal	0.394933	-0.68484	normal	0.123802
c59137.graph_c0	282	24.89	194	18.24	219	19.37	218	16.53	572	44.74	866	46.46	227	19.18	198	14.65	226	18.68	296	25.49	354	27.42	384	29.6	279	21.4	146	12.48	208	17.9	346	26.1	187	16.66	532	30.21	0.653963	-0.267675	normal	0.981134	0.302477	normal	0.00940317	-0.5549	normal	0.424145	-0.480088	normal	0.850369
c54299.graph_c0	1106	153.92	775	118.18	573	75.6	823	87.4	1277	146.11	1916	153.6	810	108.84	668	83.35	1220	150.56	722	104.42	1021	127.05	1110	117.84	1066	128.09	617	82.27	583	77.1	1081	127.91	733	100.3	1635	140.51	0.922044	0.109183	normal	1	0.16762	normal	0.927233	0.0474734	normal	0.94913	-0.101748	normal	0.794245
c33489.graph_c0	40	18.36	41	21.16	57	24.34	93	31.81	58	21.93	83	23.64	101	44.87	84	33.88	83	33.15	73	35.04	87	37.36	73	27.22	34	13.44	67	29.33	47	20.83	75	29.48	52	23.03	88	26.97	0.56399	-0.467741	normal	1	-0.252493	normal	0.521245	0.300409	normal	0.765793	-0.406998	normal	0.777937
c55240.graph_c1	121	3.47	97	2.46	108	2.5	82	1.43	136	3.3	186	3.02	140	3.36	177	6.15	179	3.99	156	4.28	133	4.64	187	3.52	187	3.66	132	4.34	143	4.66	92	1.92	91	2.09	148	2.14	0.786717	-0.244918	normal	0.59366	-0.568837	normal	0.719842	0.162988	normal	0.896037	0.18351	normal	0.0904254
c57785.graph_c0	1736	80.06	1607	76.93	2161	89.61	1939	68.42	3124	107.6	4637	110.78	2231	95.79	2233	88.53	2005	81.1	2120	96.87	2204	82.01	3035	98.76	1993	72.75	1868	82.32	2792	115.58	2379	85.44	2114	89.53	3338	81.97	0.886993	-0.110798	normal	1	0.0659092	normal	0.829453	-0.0693925	normal	0.944734	0.11753	normal	0.978181
c51624.graph_c0	257	20.65	200	17.85	268	20.71	337	20.26	337	22.72	468	21.42	333	25.85	340	25.74	330	23.85	281	23.64	305	21.65	353	21.66	273	18.34	261	19.54	194	14.88	363	24.64	285	22.35	512	24.59	0.946341	-0.0736228	normal	1	-0.0051633	normal	0.454372	0.203358	normal	0.923474	-0.132582	normal	0.722054
c60310.graph_c1	3215	97.94	3038	105.92	4085	136.34	4234	101.32	4360	111.7	6440	108.11	4012	130.77	3976	125.98	3490	100.69	3149	102.85	4015	120.31	4541	108.38	2970	83.98	2483	82.39	2348	72.41	5701	139.9	3699	109.68	8020	133.93	0.857913	0.12911	normal	1	0.07261	normal	0.761007	0.0886828	normal	0.634339	-0.340904	normal	0.0797596
c55300.graph_c0	374	15.37	339	12.87	383	14.27	343	9.37	525	15.77	769	15.47	368	12.69	359	11.42	374	11.1	326	12.46	420	13.52	437	11.14	414	12.67	372	11.92	319	11.69	403	12.52	287	10.75	524	12.02	0.729949	0.197831	normal	1	0.139196	normal	0.989939	0.00944717	normal	0.908132	0.141883	normal	0.878504
c60778.graph_c1	616	11.93	525	11.01	416	7.72	629	9.42	1257	19.98	1894	20.47	672	12.61	643	11.24	680	11.77	726	14.61	822	14.03	1005	14.52	697	11.64	510	9.47	531	9.66	958	15.75	506	9.71	1245	14.37	0.321897	-0.394263	normal	0.997384	0.212167	normal	0.25461	-0.240247	normal	0.615704	-0.31699	normal	0.926617
c25277.graph_c0	88	3.07	69	2.6	60	2.01	35	0.95	46	1.32	63	1.23	85	2.88	110	3.47	58	1.81	48	1.75	22	0.68	43	1.13	51	1.52	39	1.31	35	1.15	98	2.9	55	1.9	140	2.93	0.0256471	1.22593	up	1	0.0154469	normal	0.00635801	1.24016	up	0.859468	0.348775	normal	0.0227657
c53375.graph_c0	1188	24.94	860	19.57	935	18.82	990	16.06	1301	22.43	1752	20.52	923	18.79	953	18.12	1310	24.57	1023	22.31	1180	21.83	1415	22.18	1602	29.1	1257	25.34	1629	32.21	1332	23.72	804	16.74	1754	21.96	0.980795	0.0323578	normal	1	-0.142214	normal	0.865178	-0.0663988	normal	0.250465	0.558819	normal	0.958047
c61039.graph_c2	194	12.59	134	7.42	144	7.82	170	11.17	289	13.37	458	13.51	216	16.6	164	10.55	166	6.9	257	14.88	297	15.08	316	13.09	170	7.28	104	9.75	134	7.65	220	9.6	157	14.6	331	11.76	0.120241	-0.578989	normal	0.970178	-0.277794	normal	0.0241431	-0.562376	normal	0.0433614	-0.863286	down	0.189436
c57676.graph_c0	61	4.34	63	5.16	49	3.46	39	2.83	94	5.29	94	3.73	95	6.94	87	5.9	67	4.59	52	4.28	72	4.58	124	7.01	92	5.62	58	3.93	67	4.74	100	6.32	78	6.06	101	4.41	0.920657	-0.166166	normal	0.975961	-0.399562	normal	0.807059	0.151107	normal	0.98555	0.0760571	normal	0.930239
c50682.graph_c3	700	47.96	679	58.3	723	57.45	831	51.78	1011	58.13	1297	52.2	899	65.23	974	66.1	878	61.03	866	67.92	947	66.4	1159	64.4	1060	71.92	942	73.96	931	72.55	925	59.89	767	59.59	1242	58.42	0.722142	-0.189762	normal	0.975961	-0.211947	normal	1	-0.00049948	normal	0.799793	0.223846	normal	0.724406
c59517.graph_c0	470	9.07	440	8.56	472	7.62	514	6.8	835	12.7	1141	11.97	657	11.27	725	11.58	643	10.27	545	10.57	623	9.89	762	10.52	647	10.68	456	7.44	392	6.68	678	11.73	531	8.91	955	11.5	0.773973	-0.169212	normal	1	0.0453405	normal	0.426837	0.182949	normal	0.910911	-0.137338	normal	0.958047
c42788.graph_c0	6	0.47	18	1.52	2	0.15	150	8.96	51	3.3	92	4.04	11	0.83	29	2.03	38	2.63	111	9.03	12	0.83	144	8.43	5	0.34	21	1.56	104	7.63	44	2.9	61	4.68	89	4.19	0.00398223	-2.99259	down	1	-0.0628154	normal	0.0597952	-1.66609	normal	0.832792	-0.728232	normal	0.711724
c58572.graph_c2	27	8.03	11	4.53	21	6.32	28	5.26	24	6.18	45	7.22	17	4.07	18	4.55	22	5.76	18	5.55	18	4.28	32	6.95	22	5.28	17	4.25	25	6.8	31	6.57	20	5.07	58	9.97	0.974921	0.10991	normal	1	0.218357	normal	0.92207	-0.127851	normal	0.948137	0.17373	normal	0.576017
c57029.graph_c1	1099	22.63	1041	28.78	1362	38.24	1081	21.68	2027	36.61	3000	38.19	1032	27.04	1075	24.48	1007	21.92	1245	31.99	1542	31.95	1574	26.65	1037	21.79	806	20.7	1332	37.86	1322	24.88	1150	28.45	1631	21.45	0.997647	-0.0166547	normal	1	0.132777	normal	0.0428412	-0.378017	normal	0.862455	-0.207973	normal	0.579947
c24743.graph_c0	32	5.61	37	7.13	55	9.12	70	9.34	49	7.07	100	10.21	59	9.98	43	6.75	46	7.14	44	8.01	70	11.09	66	9.02	33	5.13	32	5.38	53	8.78	63	9.4	66	11.47	90	9.85	0.880088	-0.229212	normal	1	-0.0105945	normal	0.817273	-0.161701	normal	0.839329	-0.341695	normal	0.857849
c61749.graph_c0	932	23.22	779	22.39	830	23.69	714	15.4	1081	21.39	1475	19.75	899	23.89	988	25.06	974	22.89	878	23.65	1045	23.2	1120	23.17	1049	24.25	962	25.95	979	25.05	870	19.04	704	19.18	1227	17.47	0.967158	0.0458553	normal	0.975961	-0.218841	normal	0.961929	0.0193829	normal	0.812839	0.217012	normal	0.378398
c48626.graph_c0	358	21.79	372	24.28	421	24.52	463	21.38	500	24.97	642	21.7	465	27.29	481	26.53	391	21.48	576	36.27	683	35.82	769	34.82	612	31.58	696	40.11	532	30.52	501	25.78	603	36.27	727	26.53	0.0546194	-0.508906	normal	0.113111	-0.617424	normal	0.00696857	-0.490283	normal	0.934962	0.107001	normal	0.546732
c62406.graph_c3	511	18.99	317	12.95	218	7.71	337	9.7	834	25.56	1089	22.56	393	14.2	237	7.95	479	15.78	474	18.28	490	16.12	668	18.58	560	18.01	222	7.94	399	13.96	796	25.16	286	10.54	1093	24.29	0.684972	-0.320371	normal	1	0.122811	normal	0.199887	-0.432617	normal	0.841399	-0.240243	normal	0.762404
c51901.graph_c0	386	11.62	457	14.67	335	9.75	442	11.2	807	20.39	1192	20.95	347	10.16	320	8.79	363	9.81	430	13.52	550	14.71	669	15.27	377	9.9	299	8.76	431	12.37	538	13.67	504	15.48	838	15.15	0.847133	-0.154483	normal	0.985076	0.23048	normal	0.00376852	-0.555122	normal	0.668289	-0.314906	normal	0.900404
c58041.graph_c0	248	8.1	204	7.77	236	8.91	219	6.23	268	5.91	414	7.1	273	9.31	361	14.04	255	8.23	292	9.5	375	10.59	335	8.93	327	9.32	296	12.21	204	6.77	257	6.93	215	7.32	328	6.45	0.684972	-0.244901	normal	0.489378	-0.47949	normal	0.862365	-0.0742637	normal	0.98555	-0.0514756	normal	0.167191
c48972.graph_c1	507	38.26	508	41.33	674	46.71	566	31.13	589	35.88	875	35.98	561	40.17	528	34.34	526	34.39	488	36.64	702	45.69	694	37.42	621	39.22	569	39.61	760	52.09	699	43.89	536	39.46	1030	46.28	0.830042	0.149847	normal	0.995344	-0.18422	normal	0.727469	-0.10543	normal	0.668068	0.308118	normal	0.779958
c50837.graph_c3	1026	46.3	933	35.97	1102	36.91	914	35.74	2036	64.54	2974	64.58	1219	41.82	1239	43.28	1040	39.34	1327	51.06	1661	54.01	1758	53.6	1402	49.27	1050	38.19	1161	37.25	1365	53.63	1050	39.99	1891	54.47	0.372731	-0.326674	normal	1	-0.0411108	normal	0.102097	-0.329718	normal	0.896325	-0.155497	normal	0.331498
c57845.graph_c1	386	8.66	349	8.56	371	7.87	377	6.54	764	14.07	1180	14.67	496	10.59	460	9.31	449	8.99	513	12.01	528	10.38	750	12.43	612	11.74	598	13.08	1488	31.07	690	13.04	527	11.62	1003	13.32	0.279643	-0.379116	normal	1	0.0200611	normal	0.352384	-0.231106	normal	0.153786	0.873697	normal	0.658536
c36895.graph_c0	27	8.15	25	8.46	26	7.35	53	12.1	45	11.23	44	8.01	37	10.94	55	14.97	25	6.63	50	15.71	29	8.03	35	8.37	57	15.08	37	10.68	39	11.39	17	4.42	40	11.9	34	6.63	0.877434	-0.276621	normal	1	0.044248	normal	0.942272	0.101392	normal	0.793743	0.409677	normal	0.736169
c46029.graph_c0	56	2.31	56	2.46	47	1.82	71	2.25	87	2.61	103	2.11	42	1.56	52	1.72	37	1.5	74	3.04	80	2.67	83	2.37	55	1.91	49	2.02	30	1.26	71	2.2	67	2.92	95	2.08	0.803954	-0.271228	normal	1	-0.154076	normal	0.0434486	-0.753932	down	0.484492	-0.599556	normal	0.884385
c48842.graph_c0	53	9.4	41	7.89	47	7.89	40	5.38	44	6.33	46	4.78	44	7.63	49	7.71	42	6.57	40	7.4	41	6.48	48	6.65	30	4.64	26	4.36	18	3.18	81	12.14	60	10.55	92	10.18	0.645677	0.429358	normal	1	-0.2573	normal	0.79394	0.171259	normal	0.597113	-0.570871	normal	0.127627
c42509.graph_c0	110	5.36	140	8.03	193	10.67	212	8.15	157	7.17	245	6.87	130	5.94	158	7.2	109	5.09	168	8.86	209	9.07	183	6.75	97	3.86	111	5.67	126	5.95	183	7.69	136	6.8	228	6.67	0.980085	-0.04803	normal	1	-0.148272	normal	0.231594	-0.399445	normal	0.489138	-0.500564	normal	0.813017
c38682.graph_c0	123	14.54	157	20.1	109	12.58	101	5.3	62	3.97	78	3.08	169	18.94	215	22.94	142	14.99	93	6	106	6.07	126	5.68	133	12.77	193	21.01	113	12.08	84	4.09	51	3.54	109	4.58	0.260905	0.580959	normal	0.646476	-0.654446	normal	0.00345573	0.802378	up	0.280352	0.685172	normal	0.253022
c47249.graph_c0	31	4.84	5	0.89	7	1.07	0	0	2	0.27	4	0.37	1	0.16	1	0.14	18	2.38	21	3.33	18	2.45	34	3.88	100	12.88	2	0.31	25	3.54	5	0.63	17	2.53	17	1.59	0.84376	-0.443796	normal	3.76296e-07	-3.83505	down	0.0786119	-1.71214	normal	0.662683	0.967666	normal	0.287856
c46817.graph_c0	16	2.2	22	3.32	20	2.61	28	2.95	17	1.93	21	1.67	6	0.8	15	1.85	10	1.34	27	3.86	11	1.35	37	3.89	5	0.59	6	0.81	60	7.9	13	1.52	13	1.76	24	2.04	1	-0.0535701	normal	1	-0.411462	normal	--	--	--	0.97163	0.228875	normal	--
c53345.graph_c0	73	11.82	51	8.92	72	10.79	140	16.69	86	11.37	139	13.06	88	13.41	93	13.14	79	11.26	79	12.54	87	12.52	97	11.61	62	8.58	86	13.09	45	6.83	129	17.1	114	17.72	117	11.51	0.932831	-0.125898	normal	1	0.213696	normal	0.883182	0.0900443	normal	0.915787	-0.204674	normal	0.553041
c61936.graph_c0	261	19.98	287	24.06	377	27.16	297	19.5	470	28.05	572	22.41	356	26.4	408	32.01	321	23.16	333	28.52	340	23.35	400	23.05	273	16.45	284	20.36	281	20.16	405	23.53	273	21.71	563	21.38	0.938601	0.0827789	normal	1	0.00513672	normal	0.720061	0.118801	normal	0.935213	-0.11439	normal	0.942804
c49634.graph_c0	561	30.64	610	36.53	604	31.93	794	32.9	681	30.58	1101	34.23	789	41.96	815	41.02	752	35.86	574	32.83	734	36.28	804	33.75	619	29.47	695	37.29	475	25.68	710	33.71	597	32.6	1155	38.46	0.945001	0.0643907	normal	1	0.00192807	normal	0.167862	0.27228	normal	1	0.00812847	normal	0.879996
c61716.graph_c0	60	5.66	82	7.34	152	9.02	382	20.44	448	17.98	608	15.7	104	6.79	95	10.48	130	10.36	346	13	390	15.22	481	15.07	57	4.57	72	6.95	63	3.01	471	21.27	354	11.26	650	21.83	4.49449e-08	-1.7507	down	1	-0.0519135	normal	2.45092e-18	-1.76896	down	2.14213e-13	-2.40681	down	0.74716
c60663.graph_c0	1069	22.34	836	21.64	965	23.01	1144	23.85	1672	27.93	2415	26.89	990	22.2	1016	24.84	929	18.6	1034	24.44	1216	25.29	1381	23.8	806	15.58	655	16.8	697	14.51	1297	22.59	794	19.53	1737	21.26	0.979622	-0.0323968	normal	0.991231	0.201887	normal	0.38876	-0.195515	normal	0.275764	-0.509538	normal	0.908103
c52879.graph_c1	192	14.25	146	12.36	142	10.15	142	8.25	344	21.78	477	19.91	198	14.86	171	11.57	254	16.9	260	20.67	257	17.95	407	23.17	240	15.13	136	9.98	177	12.6	360	22.53	157	11.78	469	21.68	0.0942304	-0.621827	normal	0.986635	-0.284665	normal	0.146377	-0.441336	normal	0.420773	-0.499242	normal	0.954369
c59950.graph_c2	497	16.66	506	17.94	644	19.17	495	13.34	1115	30.16	1547	28.19	580	19.21	463	14.2	495	14.98	696	24	791	23.88	962	23.39	502	14.86	365	11.56	791	22.73	660	20.08	539	19.52	843	17.8	0.550669	-0.265003	normal	1	0.0155746	normal	0.00233762	-0.554	normal	0.764185	-0.30075	normal	0.101944
c48132.graph_c0	234	21.06	203	19.93	149	12.76	107	7.38	388	28.69	444	22.73	253	22.01	202	16.4	275	22.01	247	23.09	206	16.52	339	23.08	238	18.52	252	21.75	681	57.92	313	23.94	141	12.59	421	23.07	0.928069	-0.114229	normal	1	-0.106371	normal	1	0.00041867	normal	0.261129	0.846264	normal	0.990576
c24734.graph_c0	33	5.84	21	4.09	42	7.03	31	4.19	50	7.31	92	9.59	32	5.57	45	7.13	50	7.84	44	8.1	52	8.28	76	10.34	21	3.21	34	5.77	32	5.56	63	9.5	45	7.99	86	9.52	0.572164	-0.527149	normal	0.995344	-0.332059	normal	0.601237	-0.311764	normal	0.447231	-0.703992	normal	0.976643
c49666.graph_c0	70	5.2	55	4.31	71	4.96	77	3.36	59	3.92	78	3.88	59	4.68	72	5.05	86	5.68	63	4.49	72	3.84	93	5.42	79	4.58	103	7.36	144	9.6	71	4.04	57	4.13	79	3.66	0.95839	0.0927512	normal	0.988559	-0.339287	normal	0.957813	0.0463489	normal	0.250652	0.788683	normal	0.792323
c58015.graph_c0	4025	186.58	3154	157.85	3017	140.45	4063	151.43	4444	168.98	6789	171.48	3941	178.7	4382	183.87	4333	180.38	3501	167.42	3642	149.71	4963	169.04	4552	186.42	3697	174.21	3472	148.43	4408	168.06	3217	151.59	6320	166.68	0.946866	0.0687261	normal	1	0.0364438	normal	0.460561	0.179687	normal	0.867024	0.194364	normal	0.909992
c58634.graph_c0	510	40.63	596	50.2	733	53.84	697	44.8	554	38.81	755	35.89	766	58.07	880	62.96	688	45.87	578	49.72	808	59.71	741	45.41	707	50.71	797	57.75	536	40.07	619	44.05	628	49.49	767	41.78	0.919502	0.0931843	normal	0.828251	-0.342681	normal	0.312176	0.240795	normal	0.869225	0.181779	normal	0.715004
c61468.graph_c1	734	13.42	481	9.49	391	6.83	593	8.37	588	8.8	959	9.76	780	13.77	748	12.39	741	12.07	789	14.91	777	12.45	1076	14.61	896	14.09	651	11.37	649	11.17	869	13.43	441	7.96	1165	12.65	0.428687	-0.402007	normal	0.131175	-0.607239	normal	0.717303	-0.105511	normal	0.992935	-0.0323305	normal	0.565369
c59644.graph_c0	58	1.42	40	0.81	26	0.47	44	0.79	68	1.04	90	1.01	53	0.94	40	0.68	59	1.07	34	0.67	48	0.83	60	0.96	66	1.13	46	1.06	35	0.66	77	1.21	49	1.59	96	1.32	0.949536	0.137205	normal	1	0.209238	normal	0.709827	0.227394	normal	0.864339	0.291993	normal	0.381508
c55843.graph_c0	65	2.13	51	2.07	99	3.38	65	1.85	77	2.22	139	2.96	69	2.23	73	2.61	51	1.65	75	3.13	121	3.83	95	2.56	49	1.47	27	0.93	62	2.17	59	1.79	36	1.28	90	1.98	0.928343	-0.145073	normal	0.94651	-0.385963	normal	0.253105	-0.48448	normal	0.280763	-0.828498	normal	0.0820211
c48312.graph_c0	14	1.14	47	4.22	40	3.24	27	1.74	33	2.29	48	2.29	36	2.89	51	3.72	28	2.09	23	2.01	23	1.72	36	2.29	25	1.82	30	2.4	29	2.31	42	3	32	2.66	44	2.23	0.619967	0.626877	normal	1	0.0986537	normal	0.27993	0.600009	normal	0.873555	0.294543	normal	0.628301
c61472.graph_c0	347	9.52	283	7.84	364	9.65	347	7.38	585	12.74	744	11.05	455	11.38	475	12.11	426	9.72	421	11.39	440	10.19	533	10.57	459	10.73	361	8.8	414	11.16	377	8.54	435	10.82	565	8.93	0.760074	-0.187	normal	1	-0.0562107	normal	0.843621	0.0679005	normal	0.975712	0.0617602	normal	0.832594
c51113.graph_c0	308	22.11	245	20.3	230	16.25	314	17.95	502	30.34	803	33.67	351	26.01	298	19.29	364	24.08	330	25.31	341	21	469	25.05	305	19.56	223	16.61	280	19.39	468	29.57	307	22.05	564	25.99	0.733697	-0.225321	normal	1	0.164395	normal	0.904891	-0.0512741	normal	0.778266	-0.251446	normal	0.856122
c56259.graph_c0	1556	38.06	2173	60.65	2480	61.72	2703	59.02	3007	60.56	4517	62.6	1610	40.3	1832	39.58	1364	30.95	2429	66.59	2625	59.17	3281	60.54	1178	26.53	1583	39.64	6144	141.46	2040	43.72	1536	37.6	2846	41.97	0.896867	-0.11534	normal	1	-0.00873164	normal	7.3504e-05	-0.684723	down	0.844595	0.395335	normal	0.0114895
c47753.graph_c0	33	1.57	54	2.67	72	3.22	51	1.83	84	3.19	125	3.3	90	3.93	95	4.05	69	2.92	91	4.44	82	3.28	140	4.85	22	0.84	42	1.88	79	3.34	131	5.1	73	3.35	232	6.45	0.332268	-0.66106	normal	0.66437	-0.590963	normal	0.737567	-0.181914	normal	0.401615	-0.834625	normal	0.716633
c61383.graph_c0	84	7.15	35	3.22	30	2.41	19	1.23	174	12.05	287	13.73	36	2.94	21	1.59	42	3.15	69	6.04	60	4.49	111	7.06	70	5.1	21	1.7	30	2.39	107	7.66	29	2.41	125	6.4	0.807721	-0.362385	normal	0.976226	0.57796	normal	0.00762101	-1.14354	down	0.434778	-0.768344	normal	0.987173
c62303.graph_c1	94	6.69	73	5.66	58	3.97	75	4.16	92	5.38	127	5.11	54	3.72	94	6.07	141	8.93	69	5.1	70	4.41	92	4.93	107	6.58	71	4.85	64	4.31	80	4.83	42	2.95	121	5.21	0.807721	0.276682	normal	1	0.04615	normal	0.435015	0.434688	normal	0.829027	0.294174	normal	0.94464
c62760.graph_c0	9	0.82	17	1.69	17	1.47	1	0.07	15	1.12	30	1.55	16	1.41	17	1.39	16	1.3	14	1.32	18	1.46	17	1.17	17	1.34	1	0.09	10	0.86	22	1.7	19	1.71	18	1	0.975528	0.118002	normal	0.998112	-0.515567	normal	0.930547	0.107973	normal	0.804263	-0.592347	normal	0.926589
c59276.graph_c0	343	10.08	294	9.15	421	12.08	415	10.08	481	12.85	672	12.84	307	10.23	334	8.87	324	9.62	356	11.02	395	10.82	461	10.38	398	10.03	302	9.94	418	11.97	367	9.81	343	10.49	563	10.76	0.905023	0.103518	normal	1	0.0711434	normal	0.38412	-0.219157	normal	0.92652	0.127234	normal	0.93894
c50699.graph_c2	564	15.6	467	15.47	518	17.7	514	12.91	895	18.52	1321	19.29	681	24.89	771	23.11	568	15.2	547	14.54	730	20.79	749	16.75	602	14.26	481	15.97	502	16.62	733	16.73	566	18.18	972	15.42	0.929507	-0.0775825	normal	1	0.089827	normal	0.727607	0.106408	normal	0.928511	-0.112231	normal	0.951749
c58924.graph_c0	115	4.17	137	5.16	52	1.65	140	3.66	214	6.29	364	7.17	153	5.04	215	6.73	115	3.82	129	4.61	119	3.55	219	5.62	125	3.96	82	2.55	66	2.31	222	7.14	264	9.27	324	6.87	0.851244	-0.266992	normal	0.987006	0.287725	normal	0.755228	0.170035	normal	0.505427	-0.533332	normal	0.0527827
c56556.graph_c1	36	3.48	4	0.27	20	2.52	16	1.48	64	6.67	76	4.08	21	1.46	12	0.94	14	0.92	26	2.74	42	5.05	34	2.33	33	2.31	13	2.99	17	1.48	19	2.48	16	1.7	38	2.86	0.806555	-0.476191	normal	1	0.255054	normal	0.0607476	-0.99803	normal	0.766712	-0.473597	normal	0.405042
c50375.graph_c0	16	0.9	15	0.92	13	0.7	13	0.56	10	0.46	16	0.51	4	0.22	3	0.15	14	0.7	7	0.41	5	0.25	25	1.38	3	0.48	5	0.27	11	0.59	25	1.2	19	1.06	46	1.56	0.696377	0.609477	normal	--	--	--	--	--	--	--	--	--	0.144759
c51049.graph_c1	308	35.69	313	31.78	1034	137.71	1342	94.34	268	23.02	367	19.9	202	17.88	245	27.58	146	12.72	240	25.29	513	41.85	366	26.61	220	20.74	196	18.97	196	16.61	465	35.93	255	24.04	644	35.68	0.207244	0.846031	normal	0.886	0.731131	normal	0.00914009	-0.801014	down	0.259287	-0.617007	normal	0.878504
c55898.graph_c0	252	10.22	242	11.64	393	17.82	298	12.43	373	17.2	538	18.33	364	16.44	347	14.55	308	10.44	320	18.03	398	19.17	426	16.52	276	10.78	265	10.94	213	9.48	368	17.76	295	16.18	528	17.47	0.955597	-0.0692999	normal	0.975961	-0.229973	normal	0.886984	-0.0550678	normal	0.578329	-0.360214	normal	0.910923
c33436.graph_c0	121	2.44	119	2.6	118	2.29	143	2.23	263	4.37	394	4.43	176	3.44	159	2.91	136	2.45	151	3.17	177	3.15	170	2.56	130	2.27	142	2.75	142	2.7	177	3.03	158	3.16	194	2.34	0.860744	-0.175417	normal	0.960992	0.326119	normal	0.979573	0.0220045	normal	0.999634	-0.0251239	normal	1
c44140.graph_c0	2	0.27	9	1.33	27	3.45	28	2.89	17	1.87	28	2.16	12	1.56	35	4.21	15	1.79	15	2.1	16	1.94	29	2.96	14	1.61	14	1.79	18	2.29	28	3.21	23	3.01	25	2.06	0.898463	-0.349562	normal	1	0.0371941	normal	0.895856	0.16558	normal	0.986912	-0.112144	normal	0.84506
c58405.graph_c2	356	6.8	234	4.99	273	4.78	288	3.85	481	7.04	721	7.15	339	6.35	329	5.74	372	5.57	328	5.9	361	5.24	454	5.76	386	7.43	309	4.87	239	4.55	381	6.36	330	6.38	501	5.09	0.922953	-0.0963493	normal	1	0.0448272	normal	0.966714	-0.0205298	normal	0.980125	-0.0575016	normal	0.980171
c53426.graph_c0	34	1.61	22	1.15	20	0.89	21	0.79	49	1.95	100	2.75	15	0.7	35	1.5	15	0.62	20	1.01	28	1.19	37	1.3	29	1.21	25	1.16	12	0.55	19	0.79	29	1.31	32	0.92	0.943607	0.16487	normal	0.887315	0.619038	normal	0.784244	-0.267533	normal	0.980285	-0.118205	normal	0.928113
c55420.graph_c0	11	2.33	23	5.59	28	5.84	26	4.11	15	2.44	10	1.36	37	8.82	25	4.69	35	7.07	9	1.73	17	3.3	20	2.81	21	4.29	13	2.65	27	6.68	23	4.11	16	3.52	24	3.23	0.507662	0.752842	normal	1	-0.00604252	normal	0.0146365	1.20167	up	0.617057	0.672763	normal	0.769688
c48571.graph_c0	78	2.86	74	2.86	71	2.5	68	1.94	84	2.52	114	2.31	46	1.6	57	1.79	108	3.53	85	3.19	96	3.01	143	3.83	139	4.2	158	5.43	196	6.68	74	2.32	105	3.89	102	2.18	0.851244	-0.211975	normal	0.633537	-0.568907	normal	0.357983	-0.487078	normal	0.0967899	0.879276	normal	0.775287
c49297.graph_c0	1142	67.69	613	38.96	827	46.68	1003	44.71	718	35.04	1330	43.47	325	19.53	396	21.56	851	46.46	321	20.03	437	22.29	482	21.19	440	23.68	464	27.42	250	13.72	412	20.32	746	42.23	678	23.54	3.5482e-08	1.36794	up	0.00114043	1.01949	up	0.291009	0.467796	normal	0.92459	0.140345	normal	0.234846
c56786.graph_c0	24	0.7	18	1.07	11	0.34	13	0.58	20	0.6	28	0.67	19	0.68	11	0.29	22	1.19	18	0.59	17	0.46	29	0.83	20	0.55	12	0.34	6	0.17	23	0.67	15	0.91	24	0.42	1	0.0550159	normal	1	-0.372753	normal	0.876451	-0.17166	normal	0.766612	-0.518386	normal	0.947515
c43555.graph_c0	39	3.43	42	4	38	3.24	87	5.93	18	1.31	23	1.16	48	4.06	53	4.17	78	6.07	48	4.43	39	3.08	54	3.63	59	4.46	70	5.87	46	3.8	46	3.47	27	2.37	82	4.43	0.988239	0.0585642	normal	1	-0.262726	normal	0.399325	0.447996	normal	0.583913	0.544055	normal	0.979371
c45242.graph_c0	34	1.91	38	2.42	30	1.73	43	1.92	17	0.85	20	0.66	37	2.11	46	2.45	31	1.61	52	3.13	41	2.13	60	2.69	24	1.24	27	1.59	23	1.28	34	1.67	39	2.28	46	1.59	0.844817	-0.277017	normal	0.414165	-1.12546	normal	0.580463	-0.322827	normal	0.332153	-0.80783	normal	0.55154
c42491.graph_c0	135	13.72	92	10.21	147	14.22	215	16.75	164	13.77	210	12.18	136	13.37	154	14.1	135	12.2	99	10.46	140	12.67	235	18.1	158	13.87	170	16.58	86	8.28	158	13.65	128	12.83	233	14.47	1	-0.00462644	normal	1	0.107214	normal	1	-0.0113559	normal	0.980125	0.0786145	normal	0.983849
c62061.graph_c0	63	4.93	85	6.86	105	8.34	74	4.28	92	4.78	141	6.79	94	6.69	78	6.01	99	7.12	77	5.01	107	8.53	82	5.03	86	5.61	94	8.14	70	6.15	79	5.93	61	6.38	110	5.58	0.859214	0.220716	normal	1	-0.121762	normal	0.83332	0.130225	normal	0.948188	0.143144	normal	0.786407
c32939.graph_c0	0	0	0	0	0	0	28	0.57	31	0.68	44	0.65	0	0	0	0	0	0	26	0.72	28	0.66	23	0.46	0	0	0	0	0	0	52	1.17	28	0.74	54	0.86	1.44851e-11	-7.56492	down	1	0.10298	normal	3.2447e-13	-7.65371	down	3.39972e-10	-7.59516	down	0.389694
c55549.graph_c0	159	9.38	86	5.76	105	6.16	78	3.93	105	5.04	135	4.48	75	4.25	109	7.1	217	11.39	68	4.15	87	4.55	78	3.45	128	7.19	78	5.01	50	2.78	92	4.56	86	4.9	137	4.83	0.0584062	0.882209	normal	1	0.139597	normal	0.0643253	0.88912	normal	0.80551	0.342019	normal	0.653321
c61330.graph_c0	1021	22.05	1090	26.8	1135	24.15	956	17.01	1640	31.05	2360	30.28	1055	22.8	964	18.19	1087	19.46	1147	25.74	1260	22.64	1498	23	1225	21.59	939	18.67	1279	27.6	1186	21.64	1092	22.37	1634	20.8	0.970261	0.0423828	normal	1	0.00406249	normal	0.3525	-0.217861	normal	0.977979	0.0626013	normal	0.804031
c25064.graph_c0	21	4.75	23	5.75	27	5.75	38	6.51	45	8.38	65	8.68	48	10.47	56	11.3	29	5.79	24	5.64	35	7.17	38	6.67	18	3.51	17	3.68	22	4.75	20	3.86	15	3.54	25	3.58	0.963061	-0.134132	normal	1	0.312723	normal	0.290578	0.56877	normal	0.713973	-0.505174	normal	0.226974
c46568.graph_c0	356	40.63	383	45.79	452	48.84	627	47.57	454	41.68	569	35.42	445	46.59	456	41.8	435	42.7	390	45.67	468	44.9	487	41.16	368	33.67	410	41.61	377	33.52	535	51.65	428	42.51	613	39.91	0.867865	0.127149	normal	1	0.0557959	normal	0.7524	0.098021	normal	0.994814	0.0270581	normal	0.813576
c43018.graph_c1	1985	270.69	1843	272.87	2596	333.1	3071	317.97	2169	245.1	2803	220.74	2319	303.63	2453	299.31	2413	290.86	1646	232.37	2215	269	2249	233.18	2036	238.99	2120	275.83	1886	242.58	2396	276.33	2452	328.47	3350	281.16	0.299009	0.375182	normal	1	0.164732	normal	0.0692925	0.347164	normal	0.807983	0.233506	normal	0.242537
c46707.graph_c0	31	1.36	14	0.74	27	1.07	9	0.26	0	0	0	0	17	0.61	22	0.88	25	0.91	3	0.11	1	0.04	3	0.08	16	0.48	13	0.56	9	0.37	0	0	3	0.14	2	0.04	3.14209e-07	3.58124	up	--	--	--	5.54896e-07	3.23195	up	--	--	--	--
c36497.graph_c0	519	18.58	843	32.78	2349	80.54	564	15.58	1061	31.21	1676	33.6	564	19.57	636	20.58	328	10.48	688	25.6	815	25.77	1039	27.85	334	10.37	271	9.32	311	10.5	1262	38.33	767	27.19	1968	42.22	0.213802	0.832491	normal	1	0.0271999	normal	0.0144231	-0.618866	down	2.95806e-05	-1.22049	down	0.0655531
c46416.graph_c0	2276	102.38	1884	92.02	1425	61.28	3340	115.72	1068	39.46	1813	45.81	1870	81.46	2297	93.33	2302	92.35	1984	92.62	1814	72.12	3123	105.38	2698	104.95	3051	131.8	1400	59.38	1815	69.35	1885	83.88	3025	81.78	0.996066	0.021771	normal	1	-0.314524	normal	0.957121	0.0256578	normal	0.794526	0.293768	normal	0.766085
c52539.graph_c0	54	19.55	38	15.25	44	13.34	52	13.34	49	14.74	69	14.96	58	19.22	76	24.21	81	25.79	42	15.68	28	8.83	53	15.3	46	13.63	37	12.78	13	4.1	84	26.25	49	16.95	103	24.32	0.671782	0.448249	normal	1	0.181098	normal	0.0269903	0.911784	up	0.97021	-0.143781	normal	0.140644
c51738.graph_c0	69	3.01	48	2.34	39	1.67	18	0.61	15	0.53	30	0.75	54	2.31	85	3.42	91	3.66	13	0.61	18	0.65	26	0.85	43	1.68	50	2.13	133	5.55	29	1.1	14	0.63	39	1.03	0.000251164	1.77684	up	1	-0.148479	normal	2.29333e-08	2.1298	up	0.00101161	2.28308	up	0.7451
c50324.graph_c0	21	1.37	32	2.09	28	1.83	71	3.51	65	3.97	104	4.41	37	2.17	130	8.11	238	15	127	8.9	13	0.79	150	7.48	20	1.38	57	3.65	134	8.54	135	8.1	272	19	224	9.96	0.142531	-1.53149	normal	0.985708	-0.579981	normal	0.650328	0.579332	normal	0.978167	-0.174492	normal	0.344664
c61586.graph_c0	1988	78.71	1719	65.56	1770	56.66	1858	47.65	1920	58.07	2813	59.47	2171	72.12	2199	64.8	2511	80.96	1977	74.08	2278	69.78	2665	76.54	2450	79.42	1895	59.73	1339	46.22	2332	75.88	1488	48.98	3652	85.7	0.985373	-0.0264514	normal	0.685952	-0.362952	normal	0.710333	0.105744	normal	0.982592	-0.0564665	normal	0.941737
c54406.graph_c0	274	10.61	261	9.97	359	10.94	365	8.36	402	13.15	568	12.26	327	10.62	333	9.76	323	10.53	303	12.4	375	11.68	393	11.6	317	9.43	277	9.64	201	6.86	340	11.89	360	11.76	552	13.01	0.977659	0.0402379	normal	1	0.0210629	normal	0.981972	-0.0133962	normal	0.858858	-0.197304	normal	0.862296
c58869.graph_c0	1739	46.74	1233	40.72	1173	38.71	1754	42.8	1840	52.9	2789	53.52	1203	38.96	1508	44.56	1649	41.98	1324	41.01	1591	46.49	1945	42.36	1686	36.55	1181	31.47	831	21.94	1530	40.93	1239	39.97	2227	39.4	0.928535	0.0887822	normal	1	0.100323	normal	0.921138	-0.0387616	normal	0.90013	-0.165681	normal	0.861597
c44839.graph_c0	182	19.4	210	24.47	288	29.21	272	22.3	207	18.23	310	18.88	211	21.76	232	22.25	231	21.89	190	21.05	243	23.08	239	19.41	173	15.93	173	17.76	125	12.62	268	24.28	224	23.55	293	19.11	0.610055	0.316022	normal	1	-0.0376906	normal	0.770476	0.112468	normal	0.773661	-0.275605	normal	0.858501
c61836.graph_c0	53	1.56	40	1.27	51	1.16	28	0.56	85	1.81	79	1.22	62	1.48	44	1	47	1.35	39	0.95	44	1.02	71	1.25	65	1.37	52	1.23	65	1.5	43	0.82	43	1.06	66	0.92	0.873041	0.226165	normal	1	0.0239592	normal	0.874703	0.12237	normal	0.615704	0.503268	normal	0.93708
c58409.graph_c1	366	14.48	403	18.16	425	18.32	547	18.72	586	18.47	909	19.85	406	16.69	447	18.98	411	14.54	472	22.28	463	16.7	609	18.25	427	14.62	365	15.09	874	32.82	442	15.4	506	21.57	653	16.26	0.952576	-0.0628943	normal	1	0.0953654	normal	0.493893	-0.180034	normal	0.710846	0.376386	normal	0.952226
c52658.graph_c1	16	2.51	28	4.82	29	4.31	37	4.42	15	1.93	30	2.73	19	2.88	23	3.23	44	6.12	29	4.73	12	1.69	21	2.52	9	1.22	25	3.76	5	0.75	18	2.4	36	5.55	34	3.31	0.747092	0.507307	normal	1	0.120762	normal	0.521439	0.547597	normal	0.876096	-0.454649	normal	0.79756
c52902.graph_c0	16672	1146.15	14754	1112.47	12419	812.26	17381	920.96	7536	403.47	12344	462.14	9943	656.15	9748	605.4	20602	1264.9	9700	677.59	9980	596.78	15518	790.39	25443	1526.6	23179	1535.62	12873	785.14	9608	545.76	12052	818.27	15231	619.56	0.0296091	0.646968	up	1	-0.110385	normal	0.451234	0.327603	normal	0.0215282	1.04686	up	0.995311
c59167.graph_c1	177	6.32	167	6.42	88	2.62	89	2.54	365	10.29	497	9.1	153	4.73	113	3.86	165	4.99	178	6.1	241	7.05	271	6.72	223	7.02	112	3.52	137	4.64	279	8.13	147	5	340	6.54	0.693909	-0.341667	normal	1	0.0883428	normal	0.0623594	-0.553696	normal	0.744096	-0.315917	normal	1
c60676.graph_c2	1382	29.44	1973	46.38	1944	41.34	2052	34.15	3427	62.28	5374	67.69	1397	27.34	1162	20.47	1081	19.88	2224	50.13	2184	40.39	3191	52.63	1079	19.36	1410	29.16	3409	72.89	2187	39.42	1959	41.69	3275	42.15	0.772875	-0.200993	normal	1	0.170613	normal	2.28203e-07	-0.942915	down	0.985626	-0.0750088	normal	0.708812
c47837.graph_c0	98	3.47	55	2.98	64	2.38	60	1.42	106	3.07	158	3.26	59	2	38	1.07	108	3.71	77	2.64	64	2.16	124	4.04	81	2.78	75	3.16	197	8.99	132	3.97	52	1.71	163	3.34	1	0.0319072	normal	1	-0.0374601	normal	0.765786	-0.234844	normal	0.484851	0.700124	normal	0.830531
c51192.graph_c0	1751	67.92	1298	53.44	1569	56.79	1896	55.59	2562	81.98	3804	82.69	1629	61.02	1588	55.2	1659	56.56	1730	69.55	1806	62.11	2311	66.33	1613	53.39	1219	44.55	1333	48.81	2073	68.93	1635	62.29	2858	66.39	0.977979	-0.0348148	normal	1	0.176783	normal	0.565419	-0.14918	normal	0.775924	-0.25155	normal	0.952887
c56309.graph_c0	311	10.03	293	10.27	424	13.12	276	6.89	453	12.01	706	12.73	317	9.89	413	12.01	390	11.22	318	10.69	437	12.44	442	10.65	366	10.21	317	9.81	334	10.15	406	11.13	348	11.1	531	10.24	0.933646	0.0841099	normal	1	-0.0797118	normal	0.97653	0.0163311	normal	1	0.0118186	normal	1
c61995.graph_c6	26	10.9	20	9.4	41	16.01	64	20.04	31	10.7	56	14.46	32	12.87	29	10.7	27	9.87	36	15.76	35	13.65	51	17.24	27	9.75	20	8	24	9.7	25	8.97	35	14.19	51	14.17	0.923958	-0.187014	normal	1	0.0657132	normal	0.535704	-0.354273	normal	0.636001	-0.534811	normal	0.82547
c55623.graph_c0	653	20.24	730	24.55	1826	53.46	1813	42.68	1369	34.23	2402	40.85	1674	49.33	1809	50.26	1415	38.89	878	28.34	1243	33.38	1385	31.71	939	25.01	867	25.62	391	11.49	1779	46.42	1424	43.23	2852	51.96	0.898503	0.166523	normal	0.694855	0.39799	normal	0.000830106	0.603279	up	0.564128	-0.436784	normal	0.0010782
c48203.graph_c0	91	4.01	91	4.32	150	6.28	82	2.77	112	4.03	219	5.39	179	7.63	92	3.63	133	5.21	95	4.36	91	3.52	113	3.72	191	7.23	142	5.99	223	9.21	172	6.4	156	6.81	208	5.48	0.530384	0.441571	normal	1	0.100488	normal	0.183808	0.546212	normal	0.0124096	1.13498	up	0.0385335
c52434.graph_c0	104	7.47	66	5.25	117	8.05	123	6.9	84	5.01	123	5.03	90	6.29	122	7.89	99	6.34	89	6.67	100	6.42	98	5.35	112	7	114	7.89	44	2.97	126	7.68	77	5.52	178	7.83	0.781658	0.285186	normal	1	-0.0635422	normal	0.645121	0.214133	normal	0.964764	0.128156	normal	0.753092
c52452.graph_c0	3674	224.82	3062	202.05	2849	165.68	3169	149.16	1925	96.59	2992	103.03	1850	109.01	1909	104.98	3799	206.45	2487	158.43	2418	129.7	3453	158.31	5775	304.55	4995	291.04	2990	171.03	1502	78.16	2225	134	2321	85.97	0.0996683	0.513527	normal	0.975961	-0.286309	normal	0.974334	-0.0244819	normal	0.0311856	0.949472	up	0.096514
c49454.graph_c0	44	2.77	32	2.07	28	1.7	22	1.22	39	2.02	57	1.81	51	2.98	47	2.59	34	1.86	37	2.17	34	1.75	55	2.29	55	3.15	48	2.73	15	0.78	57	2.73	24	1.35	63	2.16	0.993475	0.0422447	normal	0.975961	-0.419317	normal	0.790764	0.183983	normal	0.973812	0.131307	normal	0.984441
c52136.graph_c0	281	10.64	293	12.06	279	10.84	389	11.76	407	12.01	631	13	322	11.92	306	10.66	328	10.98	292	10.84	319	10.19	428	11.86	299	9.69	309	11.34	325	11.62	335	10.43	257	9.91	457	10.07	0.980541	0.0346284	normal	1	0.161334	normal	1	-0.000927409	normal	0.948137	0.102247	normal	0.856122
c57793.graph_c1	29	5.52	24	5.16	27	4.85	12	1.75	67	10.49	92	10.38	14	2.58	23	3.81	7	1.2	26	5.21	33	5.75	31	4.51	13	2.12	15	2.75	2	0.37	44	7.07	33	6.16	83	9.88	0.95371	0.132422	normal	0.983088	0.528926	normal	0.115944	-0.927665	normal	0.149633	-1.35208	normal	0.325464
c53776.graph_c0	71	1.25	75	1.42	99	1.69	103	1.4	100	1.45	173	1.71	94	1.61	110	1.77	105	1.66	97	1.8	102	1.59	130	1.71	91	1.38	106	1.79	78	1.3	126	1.88	127	2.21	182	1.92	0.935718	-0.120167	normal	1	-0.117226	normal	0.980688	0.0207875	normal	1	-0.0117621	normal	0.620657
c49332.graph_c0	38	1.42	35	1.45	17	0.69	20	0.61	37	1.21	66	1.47	36	1.35	31	1.1	32	1.13	48	2.02	64	2.14	46	1.34	34	1.17	42	1.62	20	0.75	25	0.8	20	0.79	41	0.92	0.66116	-0.505925	normal	0.62972	-0.737034	normal	0.241092	-0.575214	normal	0.699951	-0.493741	normal	0.0448836
c49930.graph_c0	14	2.77	20	5.82	5	0.75	23	1.16	11	4.02	13	1.84	18	5.4	22	6.29	11	3.18	11	1.14	18	3.86	26	3.69	17	2.25	16	4.03	9	1.43	8	1.86	14	1.84	13	1.6	0.978805	-0.134769	normal	1	-0.411607	normal	1	0.0214952	normal	0.985626	-0.126309	normal	--
c51391.graph_c0	359	14.78	467	20.57	485	19.02	578	17.76	429	14.75	562	12.94	523	21.65	527	19.9	518	18.53	331	14.47	434	15.82	471	14.59	421	14.78	489	19.11	354	13.79	359	12.98	413	17.27	515	12.52	0.289308	0.400194	normal	1	0.10528	normal	0.0137461	0.459171	normal	0.716936	0.283694	normal	0.977042
c58462.graph_c1	19	1.73	11	1.78	8	0.57	25	1.68	41	2.79	64	2.83	24	2.64	18	1.62	21	1.89	22	1.76	21	1.52	53	3.26	18	1.52	17	1.59	28	2.9	23	1.79	23	1.73	32	2.09	0.321519	-0.979299	normal	1	0.135678	normal	0.548656	-0.457085	normal	0.894969	-0.312383	normal	0.751736
c54620.graph_c1	985	54.63	740	46.29	794	42.27	1704	79.99	1925	79.76	3068	84.52	1136	58.31	1331	64.71	1004	49.11	1152	66.93	1335	69.97	1838	75.79	860	43.09	707	42.17	372	23.09	1359	65.19	1042	61.03	2174	73.82	0.155426	-0.457875	normal	0.795466	0.329034	normal	0.453103	-0.195896	normal	0.0380717	-0.921568	down	0.932785
c54132.graph_c1	229	28.16	170	25.87	149	19.45	227	22.26	301	27.89	500	31.41	205	24	245	27.08	222	22	254	29.97	254	22.86	350	31.68	268	26.5	214	24.37	217	23.85	295	28.03	179	19.69	409	26.83	0.596552	-0.331133	normal	1	-0.0714053	normal	0.41368	-0.24005	normal	0.982787	-0.055122	normal	0.886099
c60798.graph_c0	245	7.22	225	8.6	203	5.83	221	4.51	197	3.93	332	4.38	321	8.6	348	8.82	274	7.34	185	4.34	205	4.58	302	4.98	238	4.9	218	5.55	273	6.36	282	5.32	254	5.96	451	6.01	0.645677	0.287	normal	1	-0.168396	normal	0.0122969	0.568837	normal	0.66641	0.339561	normal	0.295437
c60295.graph_c2	614	27.43	666	31.83	764	35.77	992	37.84	1223	60.31	1932	67.53	701	28.47	1070	38.51	750	28.61	1007	50.19	1216	54.93	1453	53.46	1063	39.55	1150	46.02	886	40.34	869	39.37	625	30.69	1346	43.81	0.038992	-0.533273	normal	1	-0.142464	normal	0.047347	-0.433133	normal	1	0.00449726	normal	0.0150901
c45407.graph_c0	69	10.99	60	10.5	36	5.43	79	9.59	25	3.28	36	3.33	108	16.62	99	14.13	92	12.99	39	6.46	38	5.43	59	7.21	93	12.79	79	12.06	39	5.91	69	9.36	74	11.59	111	10.99	0.478667	0.606249	normal	1	-0.117742	normal	4.59663e-05	1.25322	up	0.267171	0.864358	normal	0.0882205
c60819.graph_c1	1117	72.89	1388	107.12	3077	193.92	1680	96.03	2716	130	4171	144.39	1656	115.98	1830	124.23	1353	86.85	1404	102.33	1917	117.2	2000	102.13	1285	73.79	1190	82.69	1501	99.77	1554	88.33	1509	100.75	2142	87.08	0.657423	0.359669	normal	0.811459	0.348855	normal	0.957121	-0.0233802	normal	0.895818	-0.162914	normal	0.758149
c59072.graph_c3	375	15.38	295	14.84	349	15.74	357	13.47	566	17.35	804	17.62	364	16.06	418	18.11	452	17.93	403	16.78	468	17.8	487	15.5	476	17.69	353	16.52	259	10.65	508	17.45	418	19.32	697	17.75	0.884881	-0.114513	normal	1	0.0115637	normal	0.937391	-0.0326071	normal	0.950415	-0.0999907	normal	0.789422
c51719.graph_c0	274	10.38	299	12.34	339	12.29	393	11.51	372	11.58	573	12.16	322	11.82	331	11.33	343	11.6	337	13.27	381	12.74	459	13.02	378	12.38	338	12.29	379	13.53	405	13.01	300	11.25	580	13.17	0.961054	-0.0583297	normal	1	-0.105594	normal	0.670804	-0.127233	normal	0.905965	0.143939	normal	0.999683
c60323.graph_c1	67	4.52	33	2.25	21	1.08	66	2.11	126	5.55	175	5.39	25	0.9	15	0.63	25	1.43	72	4.25	75	2.81	82	2.71	42	1.63	21	1.8	32	2.03	60	2.68	44	2.15	90	2.95	0.537406	-0.614103	normal	0.985978	0.333075	normal	3.80112e-06	-1.7043	down	0.0991725	-1.04502	normal	0.544486
c54711.graph_c1	45	7.56	34	5.29	26	3.5	28	3.03	94	10.97	152	12.44	24	3.29	12	1.53	42	5.29	32	4.72	40	5.08	38	4.12	50	6.63	23	3.13	56	7.54	67	8.09	31	4.33	104	9.12	0.882569	0.240646	normal	0.514484	0.916306	normal	0.658528	-0.378927	normal	0.740807	0.464718	normal	0.305469
c50405.graph_c0	551	19.66	409	15.83	477	16.28	692	19.06	698	20.45	1087	21.74	526	18.12	529	17.02	543	17.22	604	22.36	620	19.52	728	19.38	482	14.86	441	15.09	503	16.91	783	23.68	528	18.64	1105	23.6	0.841005	-0.142486	normal	1	0.0364032	normal	0.452804	-0.183105	normal	0.809986	-0.212084	normal	0.726638
c39075.graph_c0	1	0.1	0	0	0	0	351	16.22	274	8.78	379	10.2	0	0	1	0.04	1	0.04	288	14.44	437	18.29	366	12.19	154	7.43	0	0	94	4.88	363	15.48	315	14.18	495	11.9	2.00516e-64	-9.37084	down	0.829752	-0.37956	normal	6.22443e-82	-8.74459	down	0.179818	-1.9411	normal	0.99582
c56145.graph_c0	655	13.5	512	11.46	553	11.07	610	9.65	838	14.39	1236	14.43	677	13.54	568	10.79	647	11.94	609	13.09	738	13.22	869	13.56	627	11.42	485	9.52	419	8.27	812	14.69	551	11.05	1150	14.59	0.963061	-0.0522759	normal	1	-0.0406692	normal	0.709775	-0.108891	normal	0.659223	-0.296066	normal	0.95508
c41047.graph_c0	20	3.2	16	2.81	13	1.97	7	0.85	35	4.61	34	3.16	15	2.32	14	2.01	9	1.28	14	2.33	21	3.02	24	2.94	12	1.66	4	0.61	2	0.3	19	2.59	12	1.89	25	2.49	0.989458	0.0546916	normal	1	0.0425954	normal	0.501299	-0.510106	normal	0.127193	-1.47005	normal	0.904509
c53667.graph_c0	1660	68.13	1586	70.48	2765	108.11	1468	46.28	2379	82.32	3534	83.38	2006	79.55	1673	61.85	2305	84.08	1820	80.95	2231	84.11	2383	76.21	2253	79.59	1993	78.3	2964	114.21	2798	99.18	2128	87.87	3928	97.23	0.789945	0.195155	normal	1	-0.141376	normal	0.987022	0.010378	normal	0.541359	0.418903	normal	0.193873
c47566.graph_c0	21	4.1	7	1.59	6	1.09	21	2.59	75	12.69	68	8.22	7	1.39	15	2.75	23	4.21	17	4.02	17	2.98	19	2.78	24	4.26	8	2.28	10	1.75	24	4.13	80	16.03	33	4.07	0.890709	-0.336944	normal	0.210834	1.29644	normal	0.940914	-0.131165	normal	0.976601	-0.128789	normal	0.104953
c25433.graph_c0	21	1.02	47	2.49	28	1.31	40	1.5	27	1.08	44	1.21	40	1.89	41	1.81	37	1.61	30	1.52	22	0.95	46	1.68	22	0.93	22	1.03	34	1.56	54	2.24	32	1.54	85	2.49	0.863479	0.30538	normal	1	-0.0809629	normal	0.521245	0.386125	normal	0.99987	-0.0634638	normal	0.360696
c52704.graph_c0	727	25.11	703	23.58	700	19.19	303	7.24	409	12.66	552	11.82	1075	30.89	1143	30.79	914	25.14	295	10.89	318	9.12	383	9.85	1073	29.19	962	27.35	823	23.79	369	11.34	287	8.99	548	12.17	6.48419e-13	1.40608	up	1	0.0344667	normal	7.0154e-31	1.76109	up	1.45632e-10	1.75762	up	0.802274
c60114.graph_c1	5741	233.16	7107	314.92	12904	505.79	8873	278.3	9950	328.06	16587	375.22	6647	261.92	6747	247.58	6146	222.27	6385	265.53	10040	357.61	9978	299.48	5872	204.75	6388	249.25	8906	341.3	6391	215.16	5992	237.96	10209	244.15	0.747465	0.26739	normal	1	0.113495	normal	0.158265	-0.311968	normal	0.990663	-0.0446376	normal	0.219753
c53111.graph_c2	183	8.11	189	9.32	164	7.7	243	9.1	256	10.95	363	10.08	285	12.71	283	12.7	236	11.12	189	9.26	208	8.57	275	9.9	230	9.74	261	11.66	161	8.29	263	10.39	206	10.8	372	11.82	1	-0.00558758	normal	1	0.0735708	normal	0.143091	0.375113	normal	0.869695	0.20399	normal	0.715004
c21793.graph_c0	32	13.2	30	13.43	42	15.2	37	9.78	23	6.63	42	11.3	39	14.94	52	16.89	29	8.88	38	12.59	26	8.4	51	13.52	20	5.76	18	6.46	15	4.97	20	5.82	31	9.6	37	8.04	0.938601	0.159388	normal	0.975961	-0.447105	normal	0.83812	0.168507	normal	0.340337	-0.874187	normal	0.625787
c58371.graph_c0	91	11.32	88	14.99	60	8.07	73	6.3	102	10.22	156	12	120	13.07	120	13.43	101	11.63	117	14.31	100	13.1	119	9.85	118	11.58	90	10.02	74	8.33	104	10.28	106	13.3	193	14.99	0.884173	-0.190171	normal	0.949793	-0.365327	normal	0.834409	0.116238	normal	0.994323	-0.040192	normal	0.926557
c43253.graph_c0	20	0.81	32	1.28	25	1.03	19	0.58	19	0.72	23	0.47	40	1.48	42	1.44	29	1	21	0.9	22	0.72	21	0.7	25	0.83	30	1.06	13	0.45	9	0.29	24	0.85	11	0.25	0.617849	0.567797	normal	1	-0.356781	normal	0.0629389	0.890237	normal	0.895911	0.309988	normal	0.691358
c59060.graph_c0	2451	128.84	2086	128.51	2114	116.38	2908	127.45	2394	103.12	3813	112.12	1666	89.75	2016	105.2	2149	103.64	1939	110.91	1995	97.82	3122	128.25	2349	110.45	1842	98.01	1199	63.56	1722	73.25	1468	78.72	2705	81.18	0.658247	0.24001	normal	1	0.102947	normal	0.626623	-0.149891	normal	0.920657	-0.14984	normal	0.157063
c51099.graph_c0	144	7.87	151	9.14	199	10.72	227	9.63	255	11.67	339	10.66	149	8.21	228	11.41	171	8.49	185	10.74	234	11.34	226	9.28	186	8.76	199	10.59	174	8.93	177	8.39	159	8.41	241	8.07	0.944119	-0.0861778	normal	1	0.0537491	normal	0.761369	-0.133449	normal	0.993712	0.0361443	normal	0.568356
c61545.graph_c0	824	21.81	939	26.08	1359	36.19	1393	28.39	1184	23.37	1698	24.49	1073	27	1279	32.07	1071	24.24	939	27.4	1163	26.33	1265	25.79	825	21.13	833	21.4	1079	24.18	1082	24.08	949	24.26	1603	25.49	0.780927	0.192297	normal	1	0.0757042	normal	0.609987	0.133785	normal	0.98894	-0.0409948	normal	0.987173
c56708.graph_c0	23482	1003.04	20811	956.76	19671	808.26	30673	985.94	21682	734.95	32471	738.46	21228	872.95	24154	926.24	24075	901.9	18554	800.13	23980	879.23	26839	830.72	28171	1022.56	24548	993.17	19002	746.75	22140	787.76	19901	823.7	32375	801.61	0.72955	0.201331	normal	1	0.0422107	normal	0.661826	0.118621	normal	0.751017	0.289088	normal	0.988406
c46754.graph_c0	77	5.67	64	5.04	112	7.87	103	5.82	93	5.58	124	5.11	85	6.02	79	5.26	83	5.47	68	5.13	103	6.84	110	6.06	81	5.08	96	6.67	38	2.63	78	4.86	69	4.97	110	4.88	0.908787	0.156472	normal	1	-0.0710288	normal	0.928069	-0.063131	normal	0.959416	-0.137812	normal	0.767117
c54448.graph_c0	35	1.26	45	1.77	52	2.2	64	2.27	81	2.79	119	3.3	53	1.97	72	2.13	71	2.49	56	2.29	65	2.64	75	2.16	46	1.61	38	1.32	28	1.19	56	1.92	65	2.78	95	2.52	0.823887	-0.261348	normal	1	0.11787	normal	0.867127	0.110346	normal	0.528634	-0.571798	normal	1
c49721.graph_c0	522	24.31	443	22.52	369	16.36	624	22.44	277	10.57	458	11.94	571	25.68	696	29.44	793	32.7	444	21.5	560	23.29	638	22.22	899	36.11	789	35.38	649	28.71	573	22.6	517	23.89	760	21.21	0.994869	0.0204763	normal	0.807809	-0.480926	normal	0.0302653	0.443635	normal	0.03461	0.751564	up	0.908616
c55541.graph_c0	644	28.43	601	33.51	781	40.99	825	35.18	1021	35.16	1514	37.33	786	38.94	830	40.43	762	31.42	687	34.36	894	39.53	991	34.8	639	28.2	651	35.43	613	27.58	1081	42.47	805	44.81	1359	36.9	0.97771	-0.0349581	normal	1	0.077976	normal	1	0.00317959	normal	0.855413	-0.181058	normal	0.481094
c57017.graph_c0	45	1.87	23	1.9	15	1.53	43	1.84	44	1.85	73	1.85	42	3.69	68	4.46	59	3.36	48	2.31	31	1.26	63	2.2	106	4.54	54	3.25	37	2.11	56	2.85	53	3.83	78	2.65	0.772098	-0.458568	normal	1	-0.137675	normal	0.562389	0.357527	normal	0.526064	0.676284	normal	0.773072
c25438.graph_c0	9	0.53	25	1.63	25	1.41	15	0.63	9	0.47	8	0.26	29	1.64	22	1.11	28	1.4	13	0.74	9	0.46	23	1	7	0.33	25	1.34	184	10.23	16	0.8	25	1.38	28	0.96	0.590704	0.715543	normal	--	--	--	0.10066	0.934035	normal	0.0520724	2.59242	normal	0.639202
c41626.graph_c0	28	3.31	50	6.8	27	2.97	70	5.57	46	4.25	88	5.72	62	6.34	51	5.11	37	4.13	47	5.72	52	5.29	62	5.67	46	4.22	38	4.5	34	3.91	26	2.89	33	3.68	39	2.8	0.850191	-0.290201	normal	1	0.0555561	normal	1	0.00965696	normal	0.908286	-0.210499	normal	0.127589
c47694.graph_c0	264	12.53	257	13.33	317	14.28	394	14.46	392	15.38	509	13.62	286	13.11	377	16.12	348	14.57	256	12.67	361	15.07	359	12.86	318	12.96	372	16.87	371	16.52	330	13.19	328	15.43	508	14.3	0.928914	0.0887023	normal	1	0.137676	normal	0.608154	0.163233	normal	0.563858	0.379437	normal	0.796806
c55153.graph_c0	988	34.26	831	31.56	989	32.99	1116	29.79	1396	40.07	2058	40.2	926	31.11	962	31.1	988	30.52	870	31.2	1167	35.99	1285	33.59	906	27.05	876	28.81	802	26.36	1149	33.89	828	28.42	1740	36.01	0.938601	0.0706329	normal	1	0.153928	normal	0.762276	-0.089021	normal	0.934292	-0.110293	normal	0.984533
c47492.graph_c0	26	2.63	15	1.64	31	3.04	9	0.72	30	2.51	41	2.4	16	1.59	15	1.38	26	2.33	20	2.12	13	1.18	24	1.87	25	2.22	15	1.47	29	2.83	33	2.9	31	3.12	38	2.4	0.589401	0.625629	normal	1	0.125308	normal	0.945551	0.109984	normal	0.742188	0.511266	normal	0.334608
c47413.graph_c0	132	6.71	85	4.68	143	6.92	79	3.08	255	10.6	425	12.1	76	3.71	57	2.59	157	7.06	118	6.22	54	2.41	130	4.96	175	7.64	134	6.48	110	5.27	120	5.13	268	13.39	154	4.67	0.520192	0.535609	normal	0.498345	0.911744	normal	0.975259	0.0465	normal	0.388271	0.684631	normal	0.29688
c58402.graph_c0	62	3.71	99	6.13	116	6.4	57	2.55	82	3.91	106	3.55	122	6.98	146	7.73	83	4.37	74	4.74	111	5.76	97	4.45	85	4.26	120	6.75	126	7.14	96	4.89	102	6.08	122	4.39	0.79992	0.280439	normal	0.764525	-0.509197	normal	0.315985	0.421558	normal	0.580562	0.493414	normal	0.938532
c62525.graph_c0	31	1.91	17	1.14	5	0.29	31	1.47	17	0.86	37	1.29	37	2.21	38	2.12	46	2.53	25	1.6	20	1.09	22	1.02	22	1.17	41	2.43	139	8.1	50	2.62	41	2.5	42	1.56	1	-0.0399199	normal	1	0.0356012	normal	0.0412118	0.945696	up	0.0523218	1.85898	normal	0.164204
c52870.graph_c3	51	2.05	46	1.97	33	1.3	47	1.47	64	2.17	84	1.95	77	3.08	60	2.25	47	1.74	47	1.99	35	1.26	52	1.56	43	1.51	66	2.61	59	2.33	34	1.19	40	1.58	68	1.65	0.862064	0.26162	normal	1	0.225466	normal	0.267376	0.558854	normal	0.590067	0.572727	normal	0.977826
c55580.graph_c1	37	1.44	25	1.18	24	0.98	45	1.43	82	2.88	81	1.67	19	0.8	39	2.8	37	1.58	27	1.28	39	1.62	29	0.94	45	2.12	22	1.35	20	0.82	38	1.71	42	1.6	72	1.6	0.95295	0.155618	normal	0.464621	0.827245	normal	0.93671	0.0978435	normal	0.994814	0.0800736	normal	0.491936
c59132.graph_c1	547	58.4	633	70.44	722	63.3	824	63.32	750	62.92	1060	64.74	729	69.09	810	65.67	712	61.21	598	60.12	717	65.6	715	51.27	509	45.25	551	49.54	485	43.18	663	58.17	702	70.47	860	54.28	0.715545	0.206611	normal	1	0.0930158	normal	0.232192	0.252519	normal	0.890994	-0.152283	normal	0.967154
c60544.graph_c1	867	27.06	816	27.57	1132	33.11	1306	30.74	877	22.31	1208	20.84	1072	31.82	1103	30.51	1079	29.69	890	29.16	1029	27.89	1257	29.29	1339	36.53	1426	42.83	935	27.32	896	23.54	947	29.14	1178	21.74	0.854872	0.132035	normal	1	-0.138671	normal	0.538578	0.150759	normal	0.418919	0.464712	normal	0.708741
c59899.graph_c1	342	9.54	277	7.37	345	8.74	286	5.09	461	12.01	763	13.44	422	12	431	9.18	362	9.5	407	12.36	423	11.37	559	11.83	485	12.31	382	8.67	312	8.42	412	10.79	272	5.98	534	9.51	0.690939	-0.21947	normal	0.986051	-0.228925	normal	0.815858	-0.0801933	normal	1	-0.00285011	normal	0.327071
c31668.graph_c0	23	1.11	13	0.68	48	2.22	1	0.04	3	0.12	1	0.03	21	0.98	29	1.27	415	17.92	49	2.46	23	0.98	70	2.54	92	3.85	125	5.81	11	0.5	7	0.29	28	1.34	2	0.06	0.77945	-0.468233	normal	1.25773e-10	-4.99143	down	0.11351	1.84463	normal	0.575442	0.909599	normal	0.127905
c39722.graph_c0	58	18.79	21	7.58	11	3.34	9	2.19	38	10.17	62	12.16	9	2.8	6	1.72	25	7.36	19	6.41	22	6.55	30	7.7	22	6.14	6	1.86	10	3.11	30	8.42	23	7.25	48	10.3	0.673643	0.664635	normal	1	0.234621	normal	0.411978	-0.69341	normal	0.622209	-0.672532	normal	0.717205
c60620.graph_c4	190	15.01	181	15.55	189	14.59	246	15	288	18.43	319	13.92	244	19.04	246	17.46	238	16.91	166	13.26	226	15.51	240	14.18	258	16.85	180	13.75	223	16.67	239	15.17	203	16.42	333	14.78	0.879057	0.140176	normal	1	0.168794	normal	0.229647	0.320367	normal	0.716325	0.308704	normal	0.765037
c43573.graph_c0	219	27.2	293	39.84	392	46.34	489	46.49	428	43.72	566	40.43	233	27.98	351	39.17	264	29.12	348	44.93	380	42.26	507	48	226	24.25	312	37.23	1745	205.65	202	21.42	207	25.43	224	17.12	0.881238	-0.140085	normal	1	0.00740831	normal	0.0791948	-0.429542	normal	0.270911	1.20008	normal	3.51181e-05
c55568.graph_c1	67	3.32	59	3.25	96	4.67	78	2.6	86	3.31	97	2.5	94	4.37	89	4.52	55	2.4	87	4.06	97	4.27	101	3.29	45	1.79	47	2.54	49	1.99	104	4.55	98	4.44	162	4.53	0.970261	-0.069309	normal	0.917729	-0.403622	normal	0.786806	-0.15757	normal	0.229927	-0.772446	normal	0.772104
c20470.graph_c0	18	4.08	44	10.61	85	17.79	0	0	0	0	0	0	58	12.31	55	10.72	42	8.27	0	0	0	0	0	0	28	5.27	52	10.88	45	9.38	0	0	0	0	0	0	1.33768e-13	8.76471	up	--	--	--	6.05e-24	8.75165	up	6.23149e-14	8.53602	up	--
c55713.graph_c0	126	7.57	138	8.9	179	10.14	205	9.41	206	10.13	241	8.16	230	13.36	248	13.36	153	8.13	170	10.6	241	12.8	218	9.85	142	7.32	130	7.44	157	8.91	195	9.8	197	11.7	253	9.17	0.819101	-0.20362	normal	1	-0.212407	normal	0.823981	0.110811	normal	0.746406	-0.303717	normal	0.952318
c50656.graph_c0	1414	66.49	1152	59.03	1176	53.45	1959	70.93	1610	62.6	2225	59.02	1342	60.98	1275	54.63	1656	69.93	1102	54.81	1362	56.46	1499	52.96	1735	70.74	1438	65.1	1370	61.22	1236	49.97	1085	51.15	1734	49.23	0.660961	0.228699	normal	0.916709	0.289054	normal	0.378801	0.224736	normal	0.424915	0.437158	normal	0.862296
c46753.graph_c0	1289	87.03	1531	110.55	2982	185.73	3216	162.19	1814	99.75	3042	115.51	1542	100.13	1525	94.96	1163	71.3	1371	95.72	2313	134.94	2042	102.82	1751	104.04	2079	135.08	2532	156.77	1439	81.12	1355	93.63	2301	92.49	0.685278	0.316569	normal	0.993331	0.259998	normal	0.223495	-0.31905	normal	0.564128	0.422669	normal	0.394821
c59622.graph_c0	396	21.13	312	17.94	445	23.07	696	30.07	625	28.51	819	24.82	481	25.61	482	23.63	488	24.17	641	38.02	715	34.87	967	41.51	514	24.48	511	26.66	385	19.85	787	37.97	666	35.86	1033	35.41	0.00362513	-0.699884	down	0.695512	-0.373154	normal	0.00106574	-0.558129	normal	0.331718	-0.470928	normal	1
c57580.graph_c3	16	0.65	32	1.48	14	0.43	35	0.89	127	3.66	164	3.1	11	0.47	10	0.35	10	0.74	183	6.37	23	0.94	254	6.81	11	0.31	11	0.34	370	11.37	14	1.04	13	0.86	10	0.39	0.00233394	-2.54581	down	0.867976	-0.86407	normal	1.50062e-07	-3.76053	down	0.997667	0.0938478	normal	2.89675e-06
c53526.graph_c5	34	14.68	34	16.48	39	16.07	79	25.45	69	24.77	66	17.6	29	12.01	57	21.74	42	16	28	12.63	36	14.49	37	12.91	48	17.84	24	9.89	19	7.91	61	22.67	40	16.99	65	18.9	0.720459	0.389365	normal	0.426497	0.852475	normal	0.449602	0.445905	normal	0.994814	0.0642511	normal	0.332011
c61900.graph_c0	39	9.6	52	15.15	52	13.22	32	9.13	40	9.64	44	8.3	62	16.08	64	14.23	51	10.73	44	12.01	41	12.29	37	7.93	83	17.1	45	10.75	53	14.65	35	10.47	28	8.79	37	5.22	0.568902	0.514641	normal	0.991231	-0.375679	normal	0.168792	0.624318	normal	0.356915	0.7669	normal	0.64235
c61772.graph_c0	1823	77.11	1724	86.39	2011	103.79	1817	73.41	2228	75.13	3085	70.74	2222	102.96	2421	117.07	2315	97.14	1991	94.13	2351	92.77	2517	84.76	2521	94.7	2322	116.94	2085	92.92	1845	64.78	1680	86.46	2465	65.52	1	-0.000374627	normal	0.943597	-0.250398	normal	0.616873	0.128041	normal	0.776416	0.252699	normal	0.243176
c47822.graph_c2	147	8.51	69	4.28	23	1.29	40	1.81	266	12.49	369	11.9	76	4.25	40	2.07	84	4.28	103	6.25	123	6.3	123	5.24	151	7.45	42	2.33	71	3.89	169	8.26	43	2.43	220	7.58	0.920657	-0.230436	normal	0.966156	0.539325	normal	0.10362	-0.688724	normal	0.925318	-0.204974	normal	0.955504
c50661.graph_c3	37	4.41	23	2.38	35	6.33	46	3.99	79	6.05	89	5.15	37	4.04	31	2.72	27	2.14	37	4.21	55	4.95	64	5.39	29	2.78	20	3.91	70	7.01	41	3.62	81	8.23	57	3.83	0.717718	-0.398253	normal	1	0.167631	normal	0.223857	-0.588496	normal	0.986912	-0.103272	normal	0.905754
c52859.graph_c0	409	16.97	494	23.07	750	31.66	766	25.24	783	25.16	1074	23.22	738	30.98	713	27.45	598	22.81	590	25.34	652	24.06	719	21.45	526	18.74	468	20.38	598	23.51	836	29.8	650	25.82	1101	26.13	0.974828	0.046403	normal	1	0.129979	normal	0.509585	0.168736	normal	0.978854	-0.0564283	normal	0.340494
c60084.graph_c0	416	19.84	378	18.99	327	13.68	321	10.26	442	15.17	594	13.39	460	18.31	380	14.38	436	16.79	393	17.6	363	15.54	503	17.5	448	19.01	330	15.41	329	15.09	431	16.1	306	14.02	628	16.37	0.857918	0.144217	normal	0.993331	-0.203672	normal	0.694957	0.131205	normal	0.986912	0.0449177	normal	0.974549
c49954.graph_c0	131	8.22	155	10.36	154	9.2	144	6.76	148	7.6	221	7.76	162	9.58	191	10.97	170	9.36	134	8.54	179	10.05	188	9.19	119	6.6	169	10.28	105	6.18	203	10.46	160	9.6	238	9.04	0.907308	0.127346	normal	0.987006	-0.258645	normal	0.646902	0.17496	normal	0.969193	-0.0952159	normal	0.818593
c58301.graph_c0	131	2.89	116	2.68	82	1.67	125	1.99	178	3.23	235	2.89	123	2.53	130	2.47	112	2.13	128	2.88	144	2.67	156	2.4	83	1.53	89	1.79	75	1.56	182	3.27	111	2.31	273	3.46	0.970296	-0.0671159	normal	1	0.0156622	normal	0.786806	-0.123637	normal	0.415684	-0.551733	normal	0.727089
c58359.graph_c0	238	22.21	203	21.85	280	27.92	245	17.59	294	29.59	400	25.29	227	22.49	257	18.24	276	22.22	247	25.18	253	24.15	278	21.76	210	22.17	189	16.58	176	17.99	315	29.72	219	21.03	437	29.41	0.809578	0.181702	normal	1	-0.0380978	normal	0.878908	0.0675525	normal	0.855413	-0.205948	normal	0.775287
c57260.graph_c3	284	21.85	134	11.11	121	8.75	141	8.36	309	19.75	435	19.29	178	13.37	91	6.51	337	23.39	237	19.29	202	13.92	243	14.2	430	29.08	142	10.69	232	16.98	318	20.87	175	13.54	502	23.75	0.984992	-0.0484604	normal	1	0.00521758	normal	0.947982	-0.0649727	normal	0.663373	0.427146	normal	0.524142
c52125.graph_c0	36	3.62	26	3.11	15	2.35	7	0.4	12	0.86	11	1.02	9	0.98	25	2.53	55	5.16	8	0.94	2	0.13	6	0.34	12	1.5	22	3.01	4	0.81	10	0.63	26	1.91	12	0.54	0.000279797	2.53583	up	--	--	--	--	--	--	--	--	--	--
c55538.graph_c0	155	11.58	152	13.09	128	10.82	214	15.28	187	11.3	295	11.6	112	9.98	122	9.15	182	15.67	131	9.39	127	10.41	177	9.29	234	16.05	239	21.41	234	18.73	117	7.77	170	14.8	170	7.37	0.664879	0.316046	normal	0.85049	0.391304	normal	0.940914	0.0509055	normal	0.0192499	0.949151	up	1
c52014.graph_c0	360	25.63	326	25.74	546	39.15	594	33.87	475	28.39	660	27.16	485	34.33	659	44.54	457	29.72	414	31.45	523	34.54	557	30.88	359	22.69	463	33.18	428	30.31	470	28.55	390	27.94	667	29.77	0.998268	0.0191728	normal	1	-0.0480727	normal	0.460083	0.2071	normal	1	0.000918824	normal	0.859007
c48516.graph_c0	40	1.13	38	1.16	25	0.68	39	0.85	37	0.86	42	0.67	14	0.38	25	0.64	44	1.11	41	1.2	39	0.98	49	1.04	65	1.59	82	2.22	43	1.14	14	0.33	10	0.28	11	0.19	1	-0.0124913	normal	0.976955	-0.394625	normal	0.445359	-0.527484	normal	0.301353	0.792991	normal	4.80956e-05
c55047.graph_c0	50	4.61	40	4.26	45	3.96	44	2.71	137	14.05	173	10.42	66	6.9	51	3.98	44	4.03	70	7.62	70	6.49	75	6.03	48	4.35	68	6.29	38	3.76	64	5.45	40	3.54	71	4.5	0.68279	-0.375528	normal	0.995344	0.348692	normal	0.54174	-0.315355	normal	0.894774	-0.246406	normal	0.511221
c49979.graph_c0	1442	88.19	1408	94.63	1725	101.36	1863	87.96	1990	100.97	2962	102.67	1524	92.1	1737	95.77	1485	80.83	1415	89.74	1589	85.61	1913	88.82	1183	60.94	1286	74.8	1093	65.07	1461	75.15	1586	97.09	2085	76.93	0.705432	0.202592	normal	1	0.172689	normal	0.853349	0.0596673	normal	0.82863	-0.216238	normal	0.962608
c55632.graph_c0	22	1.36	38	2.66	28	1.14	39	1.85	50	1.62	66	1.25	33	1.4	42	2.38	20	0.75	34	1.53	34	1.64	43	1.64	33	1.44	25	1.2	18	0.76	52	1.95	28	1.09	59	1.3	1	-0.0189702	normal	1	0.17875	normal	0.892056	-0.119644	normal	0.86691	-0.31763	normal	0.878512
c24874.graph_c0	333	33.67	290	30.06	431	40.87	519	40.91	329	25.53	472	26.07	373	36.01	378	34.25	354	32.15	278	28.24	388	34.23	438	32.44	376	31.91	472	45.78	341	34.16	307	25.73	344	35.84	481	28.36	0.671692	0.244176	normal	1	0.0313389	normal	0.69012	0.122949	normal	0.581457	0.368346	normal	0.941737
c48636.graph_c1	303	32.49	251	29.41	260	26.43	395	32.35	149	13.09	249	15.24	258	26.77	306	29.3	301	28.57	247	27.45	266	25.25	309	25.12	326	30.11	327	33.66	175	17.7	297	27.08	199	21.05	386	25.25	0.579619	0.291385	normal	1	-0.252286	normal	0.550127	0.180482	normal	0.831708	0.239186	normal	0.972272
c51499.graph_c0	7	1.12	14	2.45	11	1.66	64	7.77	89	11.66	131	12.1	30	4.62	21	3	10	1.41	27	4.47	19	2.72	35	4.27	17	2.34	8	1.22	44	6.66	35	4.75	62	9.71	31	3.07	0.236498	-1.01805	normal	0.00848869	1.48459	up	0.744671	-0.296562	normal	1	0.0358738	normal	0.531251
c46081.graph_c0	49	4.59	30	3.07	33	2.94	25	1.8	50	3.85	50	2.66	32	2.9	35	2.95	41	3.41	26	2.53	49	4.08	50	3.54	39	3.15	26	2.34	29	2.57	59	4.69	27	2.49	62	3.54	0.928914	0.166217	normal	1	-0.278909	normal	0.940724	-0.0824944	normal	0.953317	-0.156383	normal	0.944715
c61327.graph_c1	86	9.31	85	7.33	48	3.44	100	8.04	95	8.7	163	8.43	82	7.57	119	12.98	89	6.97	81	9.38	103	9.25	131	10.75	79	6.06	58	5.41	60	7.74	99	10.37	103	10.67	152	10.12	0.900311	-0.188901	normal	1	-0.110411	normal	1	-0.000834455	normal	0.650662	-0.428072	normal	0.958047
c62345.graph_c0	485	10.31	320	7.27	302	5.9	428	7.53	489	9.09	697	9.07	460	10.5	507	10.25	507	9.38	417	10.18	440	8.06	522	8.69	635	12.35	465	10.03	321	6.47	482	9.02	326	7.42	602	7.58	1	-0.0103577	normal	1	-0.0772052	normal	0.414958	0.203443	normal	0.773009	0.262352	normal	0.857291
c38489.graph_c0	52	6.85	82	13.21	80	12.18	0	0	0	0	0	0	92	15.68	72	10.15	68	9	0	0	0	0	0	0	62	8.09	79	13.45	101	14.53	0	0	0	0	0	0	4.37089e-25	9.32709	up	--	--	--	2.00354e-31	9.3352	up	4.38879e-21	9.48507	up	--
c45582.graph_c0	88	9.73	128	15.48	103	10.85	402	34.24	262	23.85	409	25.92	95	10.16	164	16.3	73	7.18	129	14.82	139	13.76	161	13.52	97	9.36	146	15.58	671	70.74	82	7.72	489	53.53	90	6.11	0.937085	-0.113745	normal	0.015118	1.06489	up	0.589018	-0.272036	normal	0.144833	1.39042	normal	0.60803
c48439.graph_c0	19	0.7	41	1.61	39	1.25	56	1.45	59	1.72	63	1.16	45	1.41	61	1.81	41	1.29	25	0.94	52	1.62	42	1.06	22	0.61	38	1.22	39	1.31	52	1.52	48	1.47	70	1.41	0.995513	0.058725	normal	0.997384	0.332113	normal	0.456834	0.420599	normal	1	0.0136541	normal	0.599549
c60843.graph_c3	1151	31.97	945	25.28	1114	25.34	1140	20.78	1885	44.42	2525	40.93	1413	34.71	1374	29.95	1225	27.92	1110	32.49	1384	31.66	1460	29.89	883	20.36	954	21.26	775	18.67	1504	36.55	1323	33.1	2048	34.78	1	0.00459723	normal	1	0.163473	normal	0.624157	0.131817	normal	0.591693	-0.352193	normal	0.588274
c56513.graph_c0	115	11.95	139	15.79	147	14.63	427	34.02	230	19.65	323	19.16	196	19.75	282	26.45	212	19.68	155	16.74	193	17.93	200	15.76	123	11.04	261	26.02	383	37.79	223	19.74	407	41.8	295	18.75	0.894304	-0.142413	normal	0.566673	0.620053	normal	0.124037	0.43753	normal	0.310089	0.76864	normal	0.13582
c61812.graph_c1	1427	89.88	1266	86.83	1178	70.87	2192	106.26	935	48.4	1506	53.54	1455	88.73	1679	95.41	1480	83.08	1358	88.88	1804	100.67	2086	98.88	1898	103.34	1839	111.22	1387	82.55	1444	77.23	1054	65.65	2238	85.13	0.88225	-0.116183	normal	0.960992	-0.372499	normal	0.83812	-0.0660336	normal	0.835575	0.215194	normal	0.336945
c47494.graph_c1	39	1.35	74	2.46	57	2.12	33	0.78	61	1.55	65	1.09	49	2.25	84	2.52	85	2.52	83	2.69	105	3.05	100	2.29	39	1.15	40	1.27	46	1.33	97	3.38	60	1.99	107	2.35	0.615175	-0.446735	normal	0.0470607	-1.16175	down	0.550241	-0.298171	normal	0.107009	-0.956471	normal	0.75238
c61472.graph_c1	244	5.82	133	3.17	82	1.84	83	1.48	529	10.45	812	11.45	141	2.98	106	2.22	188	3.85	200	5.4	202	4.39	291	5.28	235	4.84	102	2.38	158	3.36	322	7.17	94	2.03	486	6.93	0.830042	-0.269999	normal	0.883742	0.626446	normal	0.108975	-0.547614	normal	0.839822	-0.256719	normal	0.889624
c45240.graph_c0	502	50.27	419	45.89	449	42.77	1034	79.34	820	67.44	1181	67.39	503	48.73	497	44.78	496	44.18	524	54.48	510	45.42	716	54.3	486	42.07	453	43.52	216	20.51	637	54.16	649	64.13	973	59.46	0.972838	-0.0422505	normal	0.357136	0.533143	normal	0.709775	-0.112257	normal	0.647424	-0.371048	normal	0.458334
c54359.graph_c0	24	1.45	13	0.84	6	0.34	11	0.52	21	1.03	25	0.86	12	0.7	13	0.71	14	0.76	33	2.07	25	1.34	40	1.8	26	1.34	13	0.75	19	1.08	28	1.44	15	0.9	33	1.22	0.401781	-0.871519	normal	0.293648	-1.09349	normal	0.0156625	-1.21432	down	0.700854	-0.529232	normal	0.571377
c60615.graph_c1	434	5.62	473	6.56	489	6.76	370	4.37	696	7.37	999	7.31	689	8.61	803	10.28	513	5.82	529	7.62	656	7.3	651	6.96	527	6.03	541	7.04	557	7.02	572	7.51	468	6.22	721	5.41	0.913996	-0.0900043	normal	1	-0.179885	normal	0.410832	0.229421	normal	0.969193	0.0695101	normal	0.644725
c61257.graph_c0	188	11.66	198	12.22	191	9.18	262	13.76	352	17.91	475	16.09	255	14.65	328	17.12	196	9.99	268	15.83	310	15.95	346	14.53	219	10.73	218	12.17	231	12.09	330	15.21	262	16.4	496	16.61	0.39657	-0.369164	normal	1	-0.0719849	normal	0.716715	-0.141761	normal	0.825967	-0.22036	normal	0.881478
c54231.graph_c0	511	19.97	508	21.26	507	18.6	676	20.46	711	23.13	1096	24.07	586	21.91	642	22.37	686	23.75	525	21.24	705	24.33	697	20.34	561	18.72	470	17.4	376	13.93	797	26.68	617	23.87	1112	26.34	0.987162	-0.025671	normal	1	0.0629454	normal	0.729838	0.101999	normal	0.800259	-0.218953	normal	0.398807
c57193.graph_c0	11751	362.65	9078	303.88	11636	342.94	18351	434.18	19899	493.16	29679	497.58	14260	421.47	18742	510.49	12467	341.25	15948	501.9	18308	487.28	22195	503.58	16301	431.93	14055	412.59	9165	269.08	23828	614.73	16259	493.1	34541	626.84	0.0857704	-0.491114	normal	1	-0.03087	normal	0.454977	-0.202867	normal	0.776792	-0.281434	normal	0.428021
c61388.graph_c1	32	1.88	44	3.03	34	2.14	76	4.2	57	2.8	80	2.89	59	2.57	103	5.94	67	4.18	56	4.47	64	3.63	78	3.83	50	2.88	79	5.4	68	4.42	59	3.65	71	4.52	92	3.4	0.507799	-0.527294	normal	1	-0.15151	normal	0.530088	0.316965	normal	0.88354	0.256105	normal	0.965106
c57825.graph_c0	48	2.39	54	2.76	53	2.41	66	2.29	78	2.28	97	2.15	51	2.19	84	3.81	71	2.14	70	3.39	57	1.88	100	2.89	35	0.93	40	1.45	49	1.61	85	2.3	48	1.56	157	3.45	0.851772	-0.233193	normal	1	-0.194611	normal	0.98431	-0.0278724	normal	0.516381	-0.610182	normal	0.895661
c40758.graph_c0	11	1.04	23	2.37	120	10.77	28	2.02	41	3.18	57	3.06	12	1.09	20	1.7	15	1.26	21	2.06	12	1.01	29	2.07	9	0.73	23	2.08	25	2.23	26	2.08	28	2.6	28	1.61	0.180731	1.57063	normal	0.747104	0.70719	normal	0.794463	-0.286806	normal	0.979709	0.15431	normal	0.815091
c61940.graph_c0	420	4.92	342	4.95	377	4.51	359	3.5	715	7.21	981	6.58	517	6.69	438	6.19	487	5.86	438	6.67	518	5.91	546	5.1	633	6.63	358	4.46	409	5.1	534	5.73	447	6.1	704	5.53	0.909998	-0.0954683	normal	1	0.105498	normal	0.892269	0.05127	normal	0.931474	0.119519	normal	0.949592
c60805.graph_c0	622	36.09	612	43.9	542	31.8	561	26.58	869	40.21	1161	36.14	737	42.97	835	46.46	693	36.47	692	42.71	771	38.02	877	39.07	702	36.08	642	35.81	618	34.14	715	36.6	517	31.17	887	30.33	0.920215	-0.0869935	normal	1	-0.17504	normal	0.855358	0.0593579	normal	1	-0.01434	normal	0.360253
c54976.graph_c1	1022	131.37	1091	153.25	1091	132.84	1906	187.4	906	95.73	1397	102.85	1119	138.42	1339	154.13	1312	149.53	1449	193.59	1440	164.94	2305	226.29	1850	205.28	1864	229.61	1921	234.51	1394	152.06	1487	188.33	2205	174.42	0.337734	-0.371339	normal	0.773297	-0.500436	normal	0.142373	-0.338605	normal	0.580875	0.380061	normal	0.798912
c47420.graph_c0	24	0.55	28	1.34	30	0.66	31	1.52	41	0.77	86	1.91	28	1.67	66	2.22	21	0.77	26	1.08	62	2.34	61	1.05	14	0.28	27	0.6	38	1.14	48	1.21	18	0.88	55	0.97	0.616985	-0.523759	normal	1	-0.246603	normal	0.797006	-0.247128	normal	0.681477	-0.606648	normal	0.669841
c56041.graph_c0	920	36.07	1036	43.86	1447	54.64	1158	33.78	1414	45.03	1984	43.39	1306	49.82	1238	42.94	1114	38.68	839	33.44	1231	41.35	1212	34.88	914	30.26	886	32.39	884	32.96	1202	39.42	897	33.82	1674	39.34	0.402543	0.359165	normal	1	0.174835	normal	0.228803	0.273798	normal	0.990663	-0.0367123	normal	0.900316
c58727.graph_c0	1416	43.69	1286	40.71	1318	36.16	1718	36.57	2169	55.67	2980	50.33	1635	48.5	1921	50.72	1623	41.79	1741	48.22	1924	46.97	2470	51.13	1656	44.77	1588	43.2	1243	34.85	1760	46.14	1413	38.89	2537	43.82	0.46842	-0.29475	normal	1	-0.137088	normal	0.629888	-0.130565	normal	0.844907	-0.207103	normal	0.453095
c49639.graph_c0	62	5.23	27	2.46	62	5.34	93	5.99	86	6.22	113	5.58	9	0.77	16	1.24	12	1.03	40	3.59	95	7	40	2.72	51	3.58	35	2.85	37	3.17	33	2.51	70	6.31	73	3.94	0.990414	0.0647617	normal	0.965447	0.456982	normal	4.8058e-05	-2.13568	down	0.893401	-0.28357	normal	0.971984
c53134.graph_c0	42	2.21	41	2.1	56	2.97	49	1.85	43	1.53	95	2.46	57	2.37	72	2.9	48	2.19	38	1.89	63	2.81	56	1.93	30	1.32	42	1.91	18	0.86	71	2.99	41	1.99	109	3.26	0.946014	0.132408	normal	1	-0.0743253	normal	0.614079	0.284976	normal	0.657889	-0.550835	normal	0.70651
c51112.graph_c0	609	32.16	618	34.96	1124	55.6	983	39.43	790	33.7	1429	42.35	653	32.75	746	35	630	29.01	641	36.18	830	38.41	1072	42.5	610	28.03	613	31.03	625	31.17	925	40.9	830	42.49	1302	40.58	0.803954	0.196421	normal	1	0.0513791	normal	0.405638	-0.200706	normal	0.843326	-0.195257	normal	0.66879
c54280.graph_c0	732	21.48	639	19.39	901	22.36	1011	20.93	1256	29.97	1809	28.72	729	19.23	677	16.69	677	16.85	779	23.41	801	19.96	1091	23.06	803	19.75	801	20.91	1655	44.1	770	18.75	978	26.87	1089	18.21	0.939116	0.0718561	normal	0.83109	0.30384	normal	0.278618	-0.242401	normal	0.435663	0.561376	normal	0.999487
c56092.graph_c1	14	1.2	7	0.65	6	0.49	34	2.24	26	1.83	26	1.27	7	0.58	16	1.24	24	1.84	19	1.69	23	1.75	31	2.01	34	2.52	14	1.15	29	2.37	27	1.97	11	0.93	37	1.93	0.181334	-1.10497	normal	1	0.0148641	normal	0.550036	-0.510496	normal	0.879989	0.31909	normal	0.955504
c54840.graph_c0	559	33.16	553	32.78	695	33.14	692	24.76	734	29.67	1147	33.15	634	32.58	602	30.4	640	30.63	615	32.06	743	35.7	839	29.97	582	25.48	474	24.75	572	27.82	793	35.6	555	27.43	1121	32.77	0.987764	0.0246394	normal	1	-0.075917	normal	0.673133	-0.11324	normal	0.849918	-0.185826	normal	0.974489
c61138.graph_c1	3402	72.67	2720	61.32	5249	106.24	2449	39.05	6102	103.1	9357	106.36	2623	52.14	2900	54.38	3343	63.27	3269	70.61	3246	58.58	4414	67.17	3904	70.77	2968	59.93	2251	44.08	3217	55.12	2512	51.17	4603	55.78	0.492732	0.349909	normal	0.959374	0.337245	normal	0.476777	-0.188561	normal	0.994235	-0.0327514	normal	0.524018
c50373.graph_c0	234	7.54	280	9.7	261	7.67	185	4.32	475	11.9	711	12.11	143	4.31	167	4.7	106	2.97	266	8.6	254	6.91	393	9.34	140	3.66	122	3.99	364	11.04	246	6.41	391	11.72	398	7.64	0.9404	0.0849128	normal	1	0.222197	normal	3.58977e-05	-1.01817	down	0.886207	-0.260394	normal	0.898041
c48632.graph_c0	10185	378.81	7415	299.41	9827	349.83	12035	345.41	9346	285.59	15304	318.86	6914	249.2	7749	260.53	10371	344.3	8495	328.34	11724	384.97	13017	362.54	12296	395.53	10313	368.35	4580	160.61	7054	222.6	6645	244.73	11218	250.09	0.97799	0.0354797	normal	1	-0.125505	normal	0.293474	-0.285242	normal	0.986892	-0.0596222	normal	0.00874656
c59676.graph_c1	1274	21.4	952	17.13	814	12.79	1106	14.21	1124	15.54	1551	14.5	1046	16.98	981	14.49	1269	19.02	1028	17.74	1136	16.51	1456	18.03	1360	19.32	1075	17.06	1426	22.16	1184	16.91	796	13.14	1658	16.59	0.956459	0.0666438	normal	0.975961	-0.216162	normal	0.973787	-0.0163022	normal	0.624899	0.34358	normal	0.768007
c51927.graph_c2	48	6.34	34	5.13	42	5.59	61	6.3	46	5.36	91	7.29	70	9.16	81	10.23	74	8.65	50	7.13	50	6.15	41	4.3	41	4.84	53	6.9	37	4.8	42	5.09	61	8.27	67	5.68	0.973744	0.0937842	normal	1	0.158598	normal	0.0525084	0.760531	normal	0.972342	0.115184	normal	0.912873
c25233.graph_c0	20	1.54	27	2.49	33	2.46	12	0.69	16	1.26	26	1.49	16	1.16	51	3.43	43	3.78	18	1.4	45	2.99	32	1.91	54	3.49	74	5.31	30	2.56	27	2.11	17	1.25	22	1	0.982666	0.0694711	normal	0.324358	-1.11894	normal	0.720524	0.326148	normal	0.261199	0.987685	normal	0.526244
c56220.graph_c1	270	28.05	250	27.67	383	40.27	360	26.21	474	48.41	694	49.91	365	32.24	308	26.09	332	29.3	341	37.97	383	30.44	443	36.99	291	24.97	259	24.97	395	49.81	392	33.62	373	47.05	520	31.08	0.947505	-0.072043	normal	1	0.0705068	normal	0.76052	-0.103103	normal	0.986912	-0.0502482	normal	0.972021
c56632.graph_c2	498	18.52	477	19.49	839	29.99	736	21.41	778	23.66	1060	21.28	643	22.38	647	21.6	594	19.43	584	22.14	780	24.77	730	20.1	537	17.32	540	19.44	659	22.87	695	21.77	563	19.88	1009	21.84	0.940418	0.0832806	normal	1	0.00794624	normal	0.898074	-0.0447913	normal	0.99987	-0.0192987	normal	0.981954
c61670.graph_c0	166	7.03	231	10.23	274	10.05	257	8.18	254	8.44	354	7.92	304	12.3	349	12.13	254	8.55	236	10.26	232	9.04	265	8.34	269	9.57	267	9.46	292	11.63	245	8.01	245	8.76	289	7.57	0.862003	0.168045	normal	1	-0.0558866	normal	0.115405	0.405346	normal	0.507106	0.414128	normal	1
c41419.graph_c0	101	9.75	77	8.17	74	6.81	236	17.5	212	16.83	350	19.3	107	10.09	92	8	112	9.62	117	11.74	125	10.75	231	16.89	78	6.51	37	3.43	145	13.26	192	15.83	185	17.63	290	17.12	0.330293	-0.56883	normal	0.693898	0.48527	normal	0.220784	-0.463841	normal	0.641908	-0.572959	normal	0.426171
c42514.graph_c0	269	6.05	282	7.01	393	8.73	339	5.92	485	8.95	740	9.31	400	8.79	354	7.28	239	4.86	513	12.24	556	11.12	707	12.1	493	9.6	418	8.98	1264	27	453	8.7	423	9.53	622	8.4	0.0292313	-0.606827	down	0.333384	-0.510659	normal	0.00123431	-0.725308	down	0.52847	0.571936	normal	0.184008
c55748.graph_c0	296	12.8	262	13.32	277	12.93	368	12.73	250	9.2	365	8.98	450	22.44	432	19.35	367	14.4	179	9.67	266	11.13	309	11.41	325	11	318	14.19	193	8.37	348	13.66	411	18.03	647	17.66	0.197545	0.472253	normal	1	0.150694	normal	1.68027e-05	0.854228	up	0.573085	0.400808	normal	0.00241883
c60791.graph_c0	504	7.53	412	6.69	347	5.01	486	5.66	564	6.89	816	6.78	531	7.7	490	6.8	561	7.74	451	7.01	478	6.32	574	6.41	779	10.11	658	9.52	489	6.94	522	6.64	435	6.45	710	6.32	0.96175	0.0603991	normal	1	0.00543702	normal	0.485265	0.184641	normal	0.166252	0.586754	normal	0.978082
c58629.graph_c1	207	14.48	147	6.76	137	5.96	164	4.95	283	11.61	339	14.26	243	7.21	210	4.91	181	10.63	170	5.57	167	4.08	237	4.62	211	7.27	116	8.43	118	3.48	244	6.45	182	9.06	353	6.81	0.949594	0.089474	normal	1	0.14495	normal	0.45997	0.258819	normal	0.931602	-0.143175	normal	0.52042
c37618.graph_c0	27	1.73	29	2.02	24	1.47	38	1.87	36	1.89	61	2.2	44	2.73	23	1.33	43	2.45	23	1.53	30	1.7	31	1.49	44	2.43	31	1.9	20	1.21	68	3.7	22	1.39	71	2.75	0.882554	0.242954	normal	0.983322	0.378914	normal	0.394825	0.506732	normal	0.815548	0.401665	normal	0.287494
c54270.graph_c0	8	0.32	17	0.65	19	0.78	18	0.59	26	0.74	22	0.59	9	0.37	22	0.83	16	0.61	34	1.33	18	0.75	25	0.84	6	0.17	10	0.41	7	0.24	16	0.48	15	0.48	41	0.92	0.732422	-0.531367	normal	0.966394	-0.520253	normal	0.386568	-0.637632	normal	0.0790428	-1.51663	normal	0.830045
c58814.graph_c1	15	1.16	13	0.96	11	0.89	9	0.54	28	1.88	36	1.55	16	1.3	15	0.94	18	1.33	14	1.11	10	0.74	27	1.66	30	2.05	5	0.35	6	0.41	15	0.95	9	0.71	48	2.08	1	-0.0535304	normal	1	0.191294	normal	0.96221	0.0732697	normal	0.988768	-0.107097	normal	0.904816
c39689.graph_c0	19	7.02	10	4.13	3	1.03	16	4.43	11	3.35	22	4.96	11	3.9	31	10.12	17	5.49	28	10.79	15	5.12	35	10.33	27	8.59	15	5.29	14	4.98	24	7.58	23	8.24	31	7.52	0.45118	-0.961379	normal	--	--	--	0.767853	-0.302767	normal	0.925318	-0.257602	normal	0.972061
c59829.graph_c0	2231	62.95	2090	66.87	2809	72.32	2665	54.13	3094	67.13	4663	67.84	2585	69.28	2497	62.92	2670	64.21	2207	66.1	2722	72.71	3150	67.4	2422	64.46	1963	58.78	1815	48.63	3810	78.71	2770	69.72	5712	86	0.859305	0.127339	normal	1	0.0628465	normal	0.855358	0.0582861	normal	0.91657	-0.14043	normal	0.0350731
c57977.graph_c0	287	5.88	258	5.73	362	7.11	234	3.7	547	9.18	777	8.85	280	5.55	366	6.77	307	5.61	331	7.03	386	6.96	429	6.54	273	4.83	218	4.28	208	4	363	6.29	275	5.58	515	6.29	0.977979	-0.037141	normal	1	0.0829904	normal	0.590813	-0.158898	normal	0.355011	-0.477747	normal	0.80574
c52322.graph_c0	26	2.54	48	5.2	39	3.54	57	4.16	95	7.6	112	6.19	58	5.44	48	4.22	47	4.08	63	6.43	84	7.38	62	4.63	46	3.92	35	3.29	59	5.42	65	5.31	68	6.48	82	4.89	0.50078	-0.585867	normal	1	0.0143539	normal	0.498034	-0.351036	normal	0.824262	-0.342465	normal	0.969243
c39950.graph_c0	105	14.75	101	15.55	262	34.9	117	12.55	228	26.34	398	32.32	115	15.61	134	16.89	117	14.58	180	26.27	193	24.38	271	29.09	47	5.7	54	7.27	30	4	226	27	122	16.9	409	35.57	0.909727	-0.167616	normal	1	-0.157357	normal	0.00620931	-0.696673	down	4.27545e-07	-2.04593	down	0.976643
c52928.graph_c0	529	41.17	490	39.02	760	55.75	826	44.32	824	58.27	1213	59.74	650	49.07	647	41.77	630	48.29	506	47.31	685	52.12	752	50.55	522	36.21	568	40.75	501	35.47	690	51.17	588	45.96	1018	60.29	0.789774	0.17882	normal	0.884003	0.275976	normal	0.699388	0.107035	normal	0.993123	-0.0317006	normal	0.792716
c46595.graph_c0	97	4.77	85	4.54	96	4.51	176	6.7	149	6.02	317	8.78	113	5.38	94	4.17	107	4.69	133	6.79	115	5	181	6.68	96	4.08	81	3.82	114	5.33	136	5.67	119	5.79	246	7.27	0.684841	-0.315851	normal	0.995344	0.256511	normal	0.391895	-0.334159	normal	0.789557	-0.308678	normal	0.95219
c54360.graph_c0	29	0.92	48	1.7	38	1.21	92	2.26	70	1.83	99	1.76	53	1.63	70	2.01	57	1.75	77	2.56	66	1.89	88	2.09	32	0.93	61	2.01	60	1.82	77	2.08	64	2.04	148	2.84	0.296275	-0.697283	normal	1	-0.0950298	normal	0.610423	-0.259068	normal	0.839028	-0.335553	normal	0.891222
c57932.graph_c0	274	7.28	190	5.52	259	6.39	338	6.96	338	7.15	476	6.72	351	8.85	400	9.88	319	7.33	284	7.24	367	8.54	323	6	191	4.34	204	4.97	229	5.63	376	8.04	225	5.94	498	7.59	0.877413	-0.137323	normal	1	-0.0530296	normal	0.413602	0.235808	normal	0.555892	-0.397405	normal	0.996652
c55329.graph_c0	33	0.88	17	0.49	15	0.38	38	0.78	27	0.59	42	0.63	12	0.31	28	0.68	21	0.5	17	0.47	33	0.78	50	1	28	0.65	7	0.18	4	0.1	28	0.63	23	0.61	41	0.65	0.896231	-0.267968	normal	1	-0.13046	normal	0.437003	-0.566049	normal	0.354532	-1.11895	normal	0.878958
c60890.graph_c1	397	14.35	422	18.21	272	8.73	411	12.75	468	11.71	777	12.4	421	11.23	420	12.88	422	14.31	388	12.7	378	9.57	520	11.39	516	16.18	380	14.86	411	14.4	415	9.41	312	11.18	568	8.44	0.941931	0.0858073	normal	1	0.0440691	normal	0.798657	0.0865759	normal	0.747843	0.259722	normal	0.821177
c53066.graph_c2	208	8.88	331	15.59	330	13.91	321	10.84	456	16.29	639	15.37	349	14.4	315	12.27	303	11.54	321	14.58	416	15.41	385	12.62	270	10	269	10.8	470	18.71	421	15.11	405	17.08	569	14.4	0.965542	-0.0628237	normal	1	0.0119419	normal	0.7555	-0.107869	normal	0.956182	0.10575	normal	0.641838
c53286.graph_c0	209	20.44	238	25.13	269	25.23	327	24.42	300	24.69	415	23.36	285	27.13	263	22.73	301	25.14	229	23.3	243	21.29	336	25.48	182	15.69	216	19.91	169	15.42	285	23.65	220	21.16	431	26.31	0.870035	0.140599	normal	1	0.0991978	normal	0.536078	0.191181	normal	0.794593	-0.25542	normal	0.92562
c54346.graph_c0	6	0.94	11	1.89	62	9.19	13	1.55	1169	150.46	1960	177.67	4	0.6	21	2.94	4	0.55	332	53.98	916	128.54	512	61.35	3	0.41	15	2.25	21	3.24	71	9.45	57	8.77	115	11.18	1.57385e-10	-4.1998	down	1	0.381808	normal	9.92107e-35	-5.79948	down	2.76764e-20	-5.19104	down	1.57133e-19
c58822.graph_c2	307	9.46	301	9.54	363	8.62	343	6.88	527	12.1	802	13.77	298	8.51	296	6.98	321	9.06	352	9.92	429	10.13	409	8.66	412	9.66	333	7.25	304	7.43	392	8.94	333	8.19	556	9.42	1	0.00386189	normal	1	0.145903	normal	0.275911	-0.274557	normal	0.986912	0.0457702	normal	0.978343
c56477.graph_c0	355	8.06	396	11.42	340	10.74	275	6.41	577	14.09	767	9.93	486	12.91	532	13.95	431	10.02	416	13.9	592	14.67	548	11.32	442	9.99	415	12.13	347	9.92	411	10.01	433	11.34	549	7.77	0.764575	-0.197463	normal	0.962455	-0.284396	normal	0.995582	0.00656581	normal	0.919876	-0.128953	normal	0.518954
c40932.graph_c0	91	19.05	57	13.39	85	16.97	123	19.53	106	18.28	141	17.36	83	16.76	148	27.84	84	15.71	74	16.31	213	40.35	111	17.97	65	11.73	74	14.84	66	13.33	92	16.58	116	23.82	101	13.34	0.653105	-0.466582	normal	0.990852	-0.361389	normal	0.752716	-0.22858	normal	0.425368	-0.696531	normal	0.669218
c53753.graph_c0	360	11.44	332	11.64	492	16.8	519	13.09	671	17.8	1006	18.09	537	16.99	587	17.72	507	14.29	449	14.82	585	17.13	635	15.54	486	14.79	414	14.6	365	11.53	449	12.34	459	15.93	702	13.18	0.761992	-0.190937	normal	1	0.0814466	normal	0.794463	0.0809434	normal	0.885987	-0.157669	normal	0.695573
c49957.graph_c0	49	1.89	32	1.37	45	1.93	25	1.23	35	1.11	52	1.23	36	1.39	20	0.94	30	1.53	31	1.56	49	1.88	39	1.36	60	2.27	39	1.88	28	1.24	50	1.88	49	2.28	88	2.19	0.742628	0.38134	normal	0.975961	-0.407805	normal	0.620115	-0.352685	normal	0.867078	0.313653	normal	0.453095
c53380.graph_c0	128	8.34	123	8.3	183	11.22	211	13.01	225	15.31	302	13.03	212	13.42	239	14.23	163	9.23	215	18.26	228	14.74	277	16.43	175	9.66	136	8.46	118	7.27	214	13.94	199	13.53	262	11.38	0.377045	-0.431224	normal	0.975961	-0.252149	normal	0.767733	-0.123037	normal	0.371227	-0.515668	normal	0.738124
c56675.graph_c3	142	5.03	127	5.11	115	3.88	183	5.06	169	4.9	249	4.84	137	4.65	189	6.24	137	4.46	217	8.38	170	5.4	229	6.27	175	5.76	167	6.02	133	4.4	173	5.29	161	5.64	271	5.97	0.54246	-0.385183	normal	0.935445	-0.336624	normal	0.391895	-0.320633	normal	0.923474	-0.15259	normal	0.813616
c56069.graph_c2	207	11.64	199	10.76	299	15.38	284	10.38	439	24.87	556	22.5	266	13.13	311	12.36	287	12.76	301	19.05	370	18.38	326	13.8	254	11.47	233	10.34	244	16.84	300	13.87	297	14.97	464	14.7	0.775785	-0.213131	normal	1	0.0356057	normal	0.762461	-0.108454	normal	0.836855	-0.214486	normal	0.962608
c44116.graph_c0	92	4.71	78	4.54	70	3.94	258	11.29	290	10.3	422	9.89	126	5.97	129	5.1	110	5.02	129	5.94	226	9.56	236	8.85	78	2.98	34	1.82	76	2.93	260	10.08	381	18.48	392	11.42	0.00902726	-0.967812	down	0.695512	0.432493	normal	0.0651011	-0.565897	normal	0.00590195	-1.39331	down	0.0434612
c51110.graph_c0	234	16.28	200	15.48	272	18.62	267	14.2	289	15.86	319	12.6	231	15.27	264	15.61	232	13.79	227	15.27	254	16.85	279	13.64	207	11.75	213	13.28	153	9.94	225	13.95	216	14.53	288	12.4	0.796808	0.191449	normal	1	-0.0634676	normal	0.927647	0.0415182	normal	0.894994	-0.17159	normal	0.790426
c51828.graph_c0	70	8.1	59	7.36	53	5.75	41	3.58	59	5.54	79	5.16	40	4.41	33	3.38	61	6.18	39	4.62	48	4.88	44	3.81	41	4.04	31	3.39	24	2.6	75	7.27	33	3.71	103	7.21	0.173096	0.776648	normal	1	0.131358	normal	0.866894	0.140834	normal	0.913782	-0.224808	normal	0.50715
c54216.graph_c2	90	4.06	108	5.43	82	3.92	147	5.13	134	5.34	196	5.11	106	4.92	102	4.53	105	3.87	80	3.43	112	4.74	135	4.78	54	2.16	69	3.05	55	2.82	211	8.3	143	6	287	7.96	0.93913	0.108245	normal	0.988829	0.27692	normal	0.916949	0.062061	normal	0.417455	-0.60983	normal	0.00857556
c58874.graph_c0	559	16.09	448	13.55	504	15.92	504	14.9	1150	17.66	1588	16.79	438	11.46	416	12.17	544	12.66	656	17.01	645	12.78	796	13.2	623	13.71	368	10.96	494	11.7	735	13.53	586	16.86	1057	14.1	0.783843	-0.171928	normal	0.976955	0.267649	normal	0.023064	-0.477061	normal	0.732171	-0.272406	normal	0.952206
c57895.graph_c0	6925	125.79	8038	157.34	9738	168.98	11380	156.27	15932	236.94	24620	248.66	5378	98.43	5953	100.9	5274	86.88	7711	147.48	14525	228.13	11394	156.11	6112	98.01	6920	122.34	10368	178.63	9882	154.66	9052	165.21	14925	164.07	0.88837	-0.132814	normal	0.937953	0.302596	normal	1.04627e-05	-0.900908	down	0.858646	-0.248228	normal	0.862548
c58999.graph_c0	467	11.77	374	12.1	593	15.75	501	12.27	736	16.42	976	14.55	455	13.5	505	14.99	438	11.37	499	17.34	544	13.22	694	18.81	683	17.22	376	9.67	398	11.18	599	14.54	365	10.32	875	16.31	0.989909	0.0250128	normal	1	0.0396507	normal	0.411303	-0.200023	normal	0.994323	-0.029342	normal	0.914017
c57235.graph_c0	7379	284.16	7720	313.63	8927	323.42	11111	327.79	10751	338.16	17749	382	8121	294.45	7713	261.31	6695	233.7	8566	342.17	11981	411.55	13048	375.07	8527	292.17	7628	284.53	10192	375.54	7788	248	8198	307.63	12405	283.48	0.799649	-0.166887	normal	1	-0.0567883	normal	0.0171596	-0.455309	normal	0.9652	-0.0881102	normal	0.189439
c60272.graph_c0	71	5.2	57	4.65	56	4.04	50	3.11	37	2.35	87	3.45	72	5.38	88	6.21	60	3.8	67	5.12	61	4.26	113	6.43	69	4.68	76	5.62	137	9.54	63	4.44	69	5.3	100	4.56	0.980085	-0.0623294	normal	0.465317	-0.776273	normal	1	-0.00834341	normal	0.646944	0.510226	normal	0.897008
c58646.graph_c1	631	25.31	718	32.77	726	29.84	861	27.58	815	26.94	1058	24.47	870	36.13	1057	39.09	820	30.05	711	30.55	870	31.39	957	29.72	832	30.88	800	31.83	635	24.86	784	28.18	786	32.49	989	24.26	0.991692	0.0215514	normal	1	-0.159629	normal	0.328472	0.22334	normal	0.961662	0.0784965	normal	0.890143
c61946.graph_c0	1902	59.11	1392	47.91	1087	33.02	1218	28.87	935	26.08	1344	27.39	1066	32.79	1588	44.02	2028	58.14	1238	44.19	1371	39.98	1743	45.06	2806	76.52	2421	72.54	1256	36.84	1340	41.2	1162	36.34	1922	41.23	0.548872	0.329685	normal	0.315654	-0.570187	normal	0.534435	0.220541	normal	0.102108	0.803295	normal	0.838121
c53374.graph_c0	14	0.6	30	1.36	53	2.1	42	1.73	51	1.7	76	1.76	69	2.46	63	2.18	27	0.89	31	1.27	56	1.87	39	1.2	1	0.1	5	0.14	48	1.46	96	3.49	80	3.13	159	3.73	0.985613	-0.0846485	normal	1	0.110561	normal	0.526097	0.440465	normal	0.743343	-0.900959	normal	0.00153063
c45031.graph_c0	428	39.61	494	49.78	929	81.78	758	53.77	749	56.89	1040	54.71	689	61.67	747	62.2	564	46.44	533	51.26	707	58.15	667	46.67	537	42.93	507	44.98	435	38.05	728	57.19	596	54.44	829	46.79	0.763422	0.244768	normal	1	0.131945	normal	0.521336	0.1743	normal	0.91657	-0.128308	normal	0.907913
c53615.graph_c0	254	7.38	267	10.71	281	14.3	311	11.05	349	8.34	672	10.92	374	15.91	281	9.93	361	11.47	316	10.42	380	11.31	477	11.47	408	11.66	330	13.83	278	8.09	415	10.84	299	12.17	528	8.75	0.684175	-0.230048	normal	1	-0.148643	normal	0.836686	-0.083059	normal	0.992489	0.0353108	normal	0.969243
c58252.graph_c0	627	19.82	564	19.34	703	21.32	999	24.55	1146	29.8	1554	27.55	720	21.97	825	23.55	687	19.38	869	28.67	1051	29.47	1107	26.3	713	19.67	548	16.61	487	14.51	1165	31.43	895	28.18	1508	28.68	0.239825	-0.374527	normal	1	-0.00692792	normal	0.0845846	-0.332837	normal	0.183452	-0.561991	normal	0.799051
c53749.graph_c1	50	1.17	47	1.52	61	2.23	79	2.27	68	1.96	90	2.14	52	1.62	63	2.88	49	1.51	55	2.24	49	1.69	56	2.36	45	1.86	46	1.3	45	1.52	74	3.66	54	2.03	113	4.49	0.832927	0.271036	normal	1	0.284787	normal	0.850234	0.130902	normal	1	-0.00353708	normal	0.528244
c53174.graph_c2	124	6.56	144	7.69	105	4.85	172	7.19	133	4.99	247	6.73	152	7.52	168	7.01	160	6.68	133	7.3	125	5.44	210	7.52	160	7.19	167	8.36	536	24.69	158	5.87	158	8.45	206	5.37	1	0.00431914	normal	1	-0.0470563	normal	0.720235	0.158519	normal	0.107141	1.17983	normal	0.948163
c44849.graph_c0	36	6.32	32	5.62	27	4.09	55	6.69	18	3.2	24	3.11	26	4.35	33	5.09	21	3	26	4.34	22	3.14	27	3.34	25	3.6	26	4	18	2.97	28	4.17	15	2.38	40	3.99	0.483213	0.640018	normal	1	0.185002	normal	0.836325	0.190219	normal	0.978679	0.106624	normal	1
c59894.graph_c0	411	56.14	130	19.48	245	31.75	749	78.17	411	46.18	684	53.83	123	16.24	202	24.76	243	29.46	319	45.28	358	43.75	478	49.82	336	39.69	208	27.33	90	11.67	241	28	307	41.28	365	30.79	0.822527	-0.25109	normal	0.758646	0.443027	normal	0.000615699	-0.905273	down	0.378583	-0.651275	normal	0.2471
c37116.graph_c0	17	1.41	31	2.89	39	3.14	46	3.02	54	3.79	81	3.98	35	2.88	55	4.19	33	2.53	42	3.71	83	6.25	71	4.52	18	1.32	21	1.73	28	2.28	56	4.08	63	5.35	111	5.76	0.242156	-0.851068	normal	0.960992	-0.409964	normal	0.286982	-0.553401	normal	0.0547065	-1.27251	normal	0.944715
c59556.graph_c0	114	5.09	134	6.45	168	7.15	238	8.18	151	5.54	222	5.56	225	9.71	171	6.86	121	4.77	133	6.07	151	5.9	165	5.48	150	5.74	143	6.09	136	5.66	165	6.25	157	6.94	270	7.22	0.846976	0.190837	normal	1	0.196518	normal	0.464149	0.31172	normal	0.901711	0.174448	normal	0.634117
c52792.graph_c0	56	1.21	70	1.63	63	1.3	61	1.02	119	2.11	187	2.25	49	1.03	70	1.36	48	0.92	80	1.79	134	2.54	84	1.35	57	1.06	43	0.89	53	1.07	43	0.79	77	1.64	95	1.22	0.723766	-0.35557	normal	1	-0.0681162	normal	0.0781745	-0.739133	normal	0.328048	-0.729537	normal	0.408955
c61085.graph_c2	98	1.28	91	1.28	91	1.14	84	0.85	172	1.84	260	1.89	158	2	130	1.53	119	1.39	150	2.03	149	1.71	157	1.52	109	1.23	122	1.53	106	1.3	155	1.71	108	1.4	231	1.79	0.507359	-0.408061	normal	1	-0.19266	normal	0.907604	-0.0652636	normal	0.888808	-0.2032	normal	0.971331
c50228.graph_c0	61	4.67	61	4.86	41	2.63	37	2.26	53	3.21	85	3.72	58	4.85	86	6.44	49	3.14	54	4.02	51	3.44	70	3.7	64	4.35	59	3.51	53	4.27	62	4.93	46	3.23	53	2.35	0.883829	0.214783	normal	0.989817	-0.332142	normal	0.680639	0.245117	normal	0.882553	0.247525	normal	0.859564
c42426.graph_c0	195	12.85	204	14.68	282	17.74	263	13.33	257	13.92	378	14.06	228	14.55	237	14.09	289	16.98	161	11.02	261	15.24	273	13.55	189	10.76	162	10.25	143	8.9	211	11.8	217	14.13	392	15.61	0.662465	0.287414	normal	1	0.0955038	normal	0.465757	0.244486	normal	0.829051	-0.238367	normal	0.886937
c58335.graph_c0	195	4.06	125	2.81	151	3	179	2.87	147	2.51	280	3.24	126	2.55	165	3.1	221	4.1	151	3.26	162	2.97	228	3.55	194	3.49	148	2.95	115	2.25	167	2.95	150	3.11	248	3.08	0.924573	0.114249	normal	1	-0.134864	normal	0.948413	0.0412242	normal	1	-0.00555508	normal	0.961265
c56576.graph_c0	27	1.09	14	0.61	20	0.76	22	0.69	43	1.42	40	0.9	11	0.43	9	0.36	17	0.61	12	0.5	16	0.56	10	0.3	14	0.49	5	0.19	11	0.41	12	0.41	14	0.56	21	0.51	0.284236	0.962405	normal	0.330523	1.1534	normal	--	--	--	--	--	--	--
c52957.graph_c0	177	6.29	169	6.5	144	4.91	271	7.42	96	2.8	113	2.24	149	5.12	167	5.37	251	7.97	128	4.73	147	4.64	175	4.66	112	3.44	137	4.68	70	2.35	191	5.76	188	6.61	306	6.52	0.39367	0.43895	normal	1	-0.0539863	normal	0.210556	0.449177	normal	0.855428	-0.253096	normal	0.199584
c57722.graph_c0	648	22.7	590	25.85	588	27.28	991	32.83	1424	37.82	1968	34.51	584	23.97	503	21.77	593	24.04	887	33.47	1063	37.11	1112	27.65	666	20.39	625	25.99	2117	75.32	579	15.1	698	28.96	794	14.53	0.130591	-0.438991	normal	0.992993	0.196204	normal	6.15881e-06	-0.755438	down	0.749382	0.43538	normal	0.00486839
c52458.graph_c0	3263	147.51	2654	130.05	2655	114.89	3708	129.87	3039	113.6	4592	117.1	2936	129.35	3101	126.87	3080	123.32	2861	135.44	3295	132.45	4040	137.76	4381	171.81	3175	138.7	3123	133.83	3368	130.14	2444	109.95	4568	125.04	0.947979	0.0646458	normal	1	-0.115076	normal	0.889668	-0.0455925	normal	0.710846	0.303499	normal	0.821177
c20427.graph_c0	66	4.24	55	3.85	54	3.31	122	6.03	72	3.8	76	2.76	46	2.86	80	4.64	70	4.01	76	5.07	81	4.61	129	6.24	79	4.39	59	3.64	66	4.01	66	3.6	84	5.39	117	4.54	0.6623	-0.381443	normal	1	-0.263767	normal	0.360136	-0.421824	normal	0.882676	-0.232686	normal	0.835204
c20613.graph_c0	0	0	0	0	0	0	129	5.3	72	3.16	95	2.85	0	0	0	0	0	0	42	2.33	61	2.88	58	2.32	8	0.37	0	0	11	0.55	98	4.44	30	1.58	131	4.21	1.47852e-18	-8.60308	down	0.714158	0.662454	normal	5.24228e-24	-8.6936	down	0.000141435	-2.81658	down	0.574128
c47654.graph_c0	61	6.66	48	5.72	33	3.42	62	5.18	76	6.82	152	9.48	44	4.64	54	5.3	55	5.33	69	7.82	51	4.96	101	8.36	74	6.97	45	4.71	35	3.62	81	7.51	65	6.99	138	9.22	0.817291	-0.312836	normal	1	0.0475176	normal	0.412495	-0.412425	normal	0.864339	-0.294403	normal	0.822867
c55904.graph_c0	2044	42.85	2049	45.47	3234	62.85	3674	56.77	3831	63.25	5725	64.18	2949	60.51	2810	53.25	2309	42.8	1838	39.66	2715	48.17	2576	40.46	2698	48.32	1954	41.69	2782	54.85	2539	43.49	2108	45.05	3619	41.9	0.470027	0.340458	normal	0.186846	0.598495	normal	0.211666	0.293342	normal	0.716771	0.309572	normal	0.862663
c59995.graph_c1	79	5.22	76	5.68	123	7.7	103	5.43	94	5.24	92	3.39	93	6.07	120	7.37	94	5.49	49	3.31	103	5.89	78	3.72	87	5.11	83	5.41	88	5.6	99	5.49	115	7.35	129	4.97	0.404208	0.579321	normal	1	0.106238	normal	0.197565	0.532446	normal	0.69768	0.423661	normal	0.438886
c57728.graph_c0	271	10.5	247	12.03	254	10.4	340	8.12	333	9	454	7.34	259	10.57	420	14.06	336	9.95	355	9.78	343	10.75	381	9.07	326	8.26	415	14.72	155	4.57	268	9.12	386	13.78	346	6.71	0.789774	-0.187638	normal	0.982072	-0.231333	normal	1	0.00354869	normal	0.992076	-0.0468024	normal	0.808977
c58072.graph_c1	383	7.86	303	7.62	324	7.61	352	7.58	527	8.15	744	7.66	411	8.88	392	9.48	383	7.99	387	8.65	516	10.02	643	10.43	392	7.26	343	8.48	348	7.58	572	10.1	310	8.25	818	9.73	0.537151	-0.290426	normal	0.975961	-0.237502	normal	0.294563	-0.25584	normal	0.749871	-0.255368	normal	0.997661
c58960.graph_c0	217	19.76	252	25.74	366	33.01	358	25.52	304	22.89	435	22.59	238	21.5	314	26.49	279	23.1	192	18.74	309	25.09	284	19.96	213	17.48	237	21.42	196	17.21	329	25.4	273	25.31	423	23.58	0.455438	0.395918	normal	0.995344	0.218768	normal	0.559606	0.197087	normal	0.997667	-0.025688	normal	0.533808
c48852.graph_c0	12	0.58	15	0.79	115	5.34	25	0.94	136	5.44	254	6.93	17	0.8	16	0.7	6	0.26	10	0.5	19	0.82	9	0.33	14	0.59	7	0.33	11	0.5	3	0.12	18	0.86	7	0.2	0.0508836	2.12528	normal	0.000201119	2.98592	up	0.957813	0.132434	normal	--	--	--	--
c49542.graph_c0	195	26.4	197	29.64	466	59.96	375	38.2	368	41.99	490	38.38	170	22.38	156	19.35	181	21.15	290	40.99	311	37.67	311	32.18	331	38.25	398	52.3	548	71.1	169	19.46	175	23.8	218	18.42	0.882167	0.182383	normal	1	0.144739	normal	0.000862939	-0.746603	down	0.132936	0.73618	normal	0.00487989
c57021.graph_c1	475	32.2	352	26.11	445	28.39	616	32.18	597	32.54	942	35.63	390	25.68	449	27.53	524	31.49	436	31.08	526	31.91	686	34.61	497	29.02	383	24.93	256	16.21	599	34.07	489	32.67	987	40.67	0.960074	-0.0575038	normal	1	0.100867	normal	0.629266	-0.15056	normal	0.71591	-0.2994	normal	0.620941
c61174.graph_c0	63	8.79	86	13.38	153	20.75	153	16.52	103	11.79	131	10.71	132	18.31	172	21.81	132	16.57	85	12.75	136	17.17	130	13.93	108	12.97	139	18.73	84	11.48	66	7.87	111	15.63	116	10.17	0.968962	0.0861148	normal	1	-0.0831784	normal	0.204842	0.427859	normal	0.925888	0.171021	normal	0.681923
c61778.graph_c1	620	23.45	670	27.52	514	15.57	703	20.16	774	17.93	1136	18.82	707	22.45	802	22.75	768	25.25	701	25.34	649	17.62	940	23.31	523	13.15	707	24.66	991	36.97	1068	32.72	925	35.26	1425	31.18	0.991785	-0.0248219	normal	1	-0.109733	normal	0.735158	0.102861	normal	0.855895	0.22615	normal	0.0388619
c61595.graph_c0	255	6.75	207	5.86	199	4.9	408	7.95	573	12.07	988	13.94	218	5.42	254	5.74	249	5.71	245	6.7	336	7.37	331	6.6	237	5.25	262	6.82	182	4.39	184	4.05	295	7.34	261	4.08	0.860738	-0.152305	normal	0.0523849	0.765025	normal	0.43361	-0.227188	normal	0.886207	-0.176226	normal	0.548834
c62550.graph_c0	10	2.51	15	4.17	15	3.54	32	6.08	14	2.9	10	1.49	12	2.91	25	5.59	20	4.43	18	4.77	22	5.02	14	2.74	9	2.13	18	4.33	20	4.81	23	4.93	12	2.95	26	4.17	0.976675	-0.143054	normal	1	-0.127748	normal	0.900266	0.163472	normal	1	0.043171	normal	1
c59070.graph_c0	197	8.33	224	9.87	233	9.56	193	5.97	265	9.95	399	9.75	308	13.51	385	13.83	253	9.94	283	12.39	373	14.3	349	11.9	285	10.52	326	12.25	201	8.81	346	11.56	263	11.81	378	8.88	0.541673	-0.314299	normal	0.336296	-0.557878	normal	0.983614	0.0153752	normal	0.975332	-0.06962	normal	0.823618
c48266.graph_c0	2199	88.66	1948	85.18	1756	67.81	3369	104.74	1257	41.5	1902	42.82	2156	84.22	2821	102.82	2542	91.3	1990	83.36	2471	88.18	3071	92.86	3586	124.85	3859	149.69	2131	80.76	1782	60.92	1609	64.49	2770	67.05	0.985886	-0.0271536	normal	0.975961	-0.373739	normal	0.686285	0.11681	normal	0.289245	0.593757	normal	0.065826
c20307.graph_c0	67	21.22	46	16.22	38	11.27	105	25.24	74	19.3	105	20.08	60	18.28	65	18.25	85	23.63	42	13.85	57	16.56	80	20.03	69	18.83	51	15.45	55	16.72	90	24.35	57	17.57	106	21.83	0.971596	0.0887373	normal	0.939993	0.43394	normal	0.459741	0.361734	normal	0.895818	0.225566	normal	0.568847
c48730.graph_c1	86	8.28	44	4.63	35	3.21	56	4.14	99	7.84	147	8.07	117	10.9	142	12.31	75	6.43	100	10.06	74	6.34	120	8.75	98	8.16	71	6.56	342	31.19	115	9.41	136	12.92	183	10.75	0.594045	-0.527331	normal	0.995126	-0.308634	normal	0.596598	0.28304	normal	0.278254	1.07322	normal	0.437972
c61506.graph_c0	729	9.23	534	8.32	519	7.21	568	6.09	1061	11.44	1623	11.37	619	8.4	622	8.05	687	8.33	661	8.74	772	9.05	938	8.73	831	9.19	516	7.02	579	7.07	809	8.55	501	7.15	1071	8.01	0.914509	-0.0966579	normal	1	0.10683	normal	0.444825	-0.181291	normal	0.97163	-0.0661913	normal	0.776224
c56397.graph_c0	9	0.41	18	0.89	25	1.1	11	0.39	28	1.05	45	1.15	15	0.67	21	0.86	13	0.53	9	0.43	13	0.53	22	0.76	19	0.75	2	0.09	18	0.78	9	0.35	23	1.04	29	0.8	0.706901	0.567881	normal	0.955652	0.594033	normal	0.750982	0.283281	normal	0.994275	0.0863791	normal	0.798405
c60658.graph_c0	737	27.89	624	23.08	622	24.57	781	20.31	1244	34.83	1896	37.71	981	33.17	846	26.47	785	23.48	697	30.44	660	18.26	901	26.75	574	17.07	488	17.99	414	15.47	1080	30.44	771	27.62	1478	32.44	0.874243	0.121308	normal	0.526622	0.453436	normal	0.153845	0.320857	normal	0.497679	-0.379801	normal	0.080031
c46795.graph_c0	1039	69.76	664	48.57	962	61.63	672	34.68	1778	98.09	2771	105.03	968	62.88	836	50.59	997	59.62	873	60.9	1217	72.41	1296	65.49	1180	68.49	648	41.79	545	34.54	1440	82.05	651	43.17	1924	78.1	0.977833	-0.0375989	normal	1	0.250877	normal	0.584678	-0.151628	normal	0.7546	-0.29079	normal	0.926393
c53522.graph_c0	427	28.53	428	29.7	512	32.45	651	32.97	510	27.58	642	24.1	519	33.11	586	34.27	508	28.69	461	30.43	582	33.53	659	32.56	521	30.01	658	41.57	823	50.1	470	26.65	418	26.53	694	28.23	1	-0.00508264	normal	1	-0.155749	normal	0.917756	0.0371492	normal	0.361583	0.504061	normal	0.503805
c57857.graph_c0	1924	48.42	1829	48.33	1486	34.54	2008	37.93	4457	94.92	6591	96.3	2641	61.9	2898	62.28	1851	40	1585	41.25	1447	31.89	2018	38.89	1198	26.11	1048	24.1	828	20.36	2388	52.53	2097	48.71	3176	50.73	0.389828	0.366315	normal	0.0223808	1.00378	up	0.00249004	0.65345	up	0.381818	-0.484802	normal	0.0323136
c48724.graph_c0	214	16.92	277	19.64	297	17.95	284	14.24	260	13.5	368	13.42	258	16.7	334	19.48	244	13.8	206	16.17	285	16.93	303	16.46	210	11.97	216	13.48	175	10.5	242	13.28	240	15.38	315	11.7	0.587832	0.30508	normal	1	-0.0710584	normal	0.564344	0.187958	normal	0.914731	-0.15077	normal	0.914557
c60452.graph_c0	311	6.04	290	6.44	332	6.02	471	7.05	306	5.18	459	4.88	347	6.66	400	7.47	340	5.83	280	5.6	320	5.36	423	6.11	255	4.17	248	4.53	175	3.27	497	8.29	401	7.93	730	8.53	0.779407	0.183177	normal	1	0.0347321	normal	0.446834	0.205301	normal	0.626453	-0.346585	normal	0.0175747
c59837.graph_c1	246	5.21	278	7.01	208	5.95	186	3.78	348	6.85	502	6.99	320	7.67	341	7.24	357	7.44	314	8.29	382	8.02	333	5.31	288	6.83	248	6.6	215	5.15	362	6.77	243	5.77	482	6.58	0.823867	-0.187239	normal	0.88903	-0.348217	normal	0.833963	0.0828689	normal	0.811817	-0.230484	normal	0.926393
c62006.graph_c0	48	2.29	26	1.35	49	2.23	33	1.21	49	1.92	58	1.55	32	1.48	42	1.81	43	1.83	43	2.13	28	1.18	40	1.43	52	2.14	50	2.29	22	0.99	30	1.21	46	2.17	63	1.81	0.736575	0.422147	normal	1	0.0144216	normal	0.84295	0.16659	normal	0.854174	0.36289	normal	0.897786
c51273.graph_c0	917	120.62	843	115.68	1048	129.48	1105	112.43	853	94.26	1148	88.9	1342	165.94	1375	157.89	1219	142.72	838	119.73	861	106.35	1103	112.58	1076	122.61	1154	140.69	1011	115.42	878	96.2	884	115.88	1178	92.85	0.419956	0.307319	normal	1	-0.102795	normal	0.000347879	0.600366	up	0.388724	0.456679	normal	0.970296
c47029.graph_c1	378	35.16	305	31.72	355	31.29	485	35.91	446	33.68	679	36.67	359	32.5	296	24.43	366	30.34	303	29.64	330	28.38	420	29.79	368	29.64	329	29.47	316	28.68	303	24.39	386	36.01	359	20.9	0.534193	0.288805	normal	0.812433	0.327849	normal	0.851502	0.073147	normal	0.85856	0.188854	normal	0.951749
c51279.graph_c0	707	82.06	931	123.17	2611	295.46	757	69.54	1171	106.92	1650	105.09	638	76.17	1011	112.95	505	54.53	393	48.21	237	25.78	498	44.42	1578	160.41	1070	124.48	735	85.84	377	36.14	156	18.45	525	36.01	1.12656e-06	2.1869	up	0.000124261	1.33392	up	0.000851643	1.03034	up	2.23182e-06	1.79685	up	0.723209
c47363.graph_c0	53	4.68	41	3.24	58	4.15	79	5.24	94	5.14	127	4.81	54	3.54	54	4.08	45	2.84	60	4.69	53	2.77	74	4.72	56	3.09	47	3.46	62	3.8	86	4.87	59	3.29	109	4.65	1	-0.000155068	normal	0.959374	0.38007	normal	0.759134	-0.181894	normal	0.992545	0.0616984	normal	0.683777
c43711.graph_c0	39	3.18	16	1.43	35	2.8	53	3.33	44	2.95	76	3.51	28	2.22	16	1.22	17	1.24	28	2.38	42	3.05	37	2.28	15	1.06	19	1.49	27	2.16	48	3.33	44	3.54	56	2.78	1	0.0451556	normal	0.975961	0.396146	normal	0.225457	-0.692516	normal	0.682717	-0.546666	normal	0.649574
c59075.graph_c1	169	3.96	163	2.11	160	2.91	161	1.18	248	6.16	299	2.57	185	3.18	168	4.5	192	3.65	172	2.11	211	5.57	176	1.24	177	2.13	137	2.74	167	4.95	252	6.39	169	3.08	282	2.14	0.927166	0.110939	normal	1	0.0212383	normal	0.912227	0.0621003	normal	1	0.0102	normal	0.769389
c51252.graph_c0	24	6.06	18	5	29	5.73	27	5.39	35	7.85	49	8	12	2.94	26	5.54	25	5.11	21	6.53	30	5.85	24	4.98	21	3.78	33	6.25	21	5.25	33	8.46	18	5.03	35	6.14	0.910808	0.214531	normal	1	0.250964	normal	0.894177	-0.149057	normal	0.921388	0.245475	normal	0.990469
c33377.graph_c0	266	58.65	259	63.08	250	51.94	247	41.28	438	79.49	503	65.4	314	66.76	252	49.57	300	58.41	240	55.01	273	54.46	339	57.95	276	52.48	191	40.33	197	41.47	410	77.14	255	55.05	494	69.06	0.802857	0.179139	normal	1	0.175262	normal	0.675552	0.142192	normal	0.931366	-0.123129	normal	0.415362
c41873.graph_c0	135	13.62	93	10.25	81	7.83	83	6.42	140	11.62	212	12.22	105	10.25	105	9.53	140	12.56	110	11.54	110	9.88	144	11.02	147	12.82	88	8.52	103	9.86	210	18.02	59	5.87	264	16.3	0.9672	0.0752174	normal	1	-0.0839477	normal	0.928664	0.0564396	normal	0.953317	0.121319	normal	0.703003
c55296.graph_c0	63	8.01	65	9.26	79	11.19	57	5.36	94	9.62	128	9.08	112	15.71	113	10.78	110	12.63	60	6.44	78	9.47	77	7.21	47	5.89	43	4.83	36	4.98	111	13.88	70	9.08	143	12.54	0.820881	0.249168	normal	1	0.0507836	normal	0.0119332	0.74914	up	0.556362	-0.531253	normal	0.433423
c54327.graph_c0	1576	74.71	1579	79.21	2334	103.1	1992	76.75	2439	94.73	3320	87.74	1894	85.5	1905	83.44	1795	76.26	1536	78.03	2176	88.88	2193	79.35	1786	74.49	1574	77.15	1789	82.19	2133	90.29	1635	79.6	2988	86.52	0.759607	0.199026	normal	1	0.0974638	normal	0.914924	0.0384132	normal	0.98186	0.0545622	normal	0.910968
c60293.graph_c2	565	18.97	660	23.5	919	29.03	450	10.92	764	20.7	1146	20.96	937	29.28	942	27.17	735	20.73	505	16.93	534	14.84	632	15.47	495	14.34	468	14.61	603	18.48	888	24.33	648	20.9	1206	22.96	0.0181906	0.65702	up	1	0.150991	normal	9.18247e-06	0.751692	up	0.893525	0.155159	normal	0.00408078
c50902.graph_c0	78	4.45	94	7.48	133	9.14	85	7.6	92	4.12	109	3.17	102	5.9	98	5.04	96	5.1	113	6.08	95	4.69	138	5.58	137	6.87	144	7.52	788	46.52	82	3.46	53	2.71	89	3.95	0.942653	0.114589	normal	0.672687	-0.552891	normal	0.83027	-0.117927	normal	0.0192673	1.91955	up	0.0832954
c47258.graph_c1	165	9.1	181	10.57	404	20.31	141	5.77	410	17.34	605	17.88	202	10.65	165	8.05	166	7.98	290	15.85	260	12.47	372	14.66	145	6.74	314	15.93	1103	56.8	191	8.6	248	13.01	278	8.94	1	-0.01314	normal	1	-0.0539404	normal	0.00456043	-0.679148	down	0.315416	1.06285	normal	0.297063
c46956.graph_c0	126	10.38	138	12.47	169	13.27	216	13.73	158	10.7	187	8.78	157	12.53	163	12.13	129	9.46	189	16.23	149	10.96	190	11.87	148	10.58	152	12.01	284	22.12	149	10.42	235	19.13	159	7.96	1	0.000340727	normal	1	-0.164337	normal	0.76313	-0.142147	normal	0.721101	0.391518	normal	1
c56401.graph_c0	264	7.25	228	6.7	258	6.71	252	5.25	329	7.3	439	6.6	292	7.71	322	8.03	279	6.67	307	8.74	291	6.67	337	6.78	344	8.01	297	7.86	222	5.85	255	6.03	294	7.78	351	5.78	0.992966	-0.0235867	normal	1	-0.191054	normal	0.950351	0.0316736	normal	0.950415	0.104342	normal	0.808585
c52738.graph_c4	63	6.07	131	16	149	15.35	212	18.56	141	13.15	174	10.61	145	14.87	163	15.93	134	10.95	110	12.44	150	14.57	134	11.5	72	7.02	100	9.37	88	9.45	182	17.8	155	18.44	211	14.38	0.959847	0.103315	normal	1	0.188039	normal	0.470074	0.270976	normal	0.753996	-0.346539	normal	0.46317
c54771.graph_c3	44	4.38	18	1.97	55	5.02	228	16.46	109	8.12	144	7.49	33	3.18	56	4.99	113	10.08	117	10.63	134	10.69	177	12.16	153	12.56	117	11.21	23	2.06	113	8.12	162	14.46	175	8.93	0.00019951	-1.57064	down	1	-0.0197653	normal	0.0454329	-0.958405	down	0.87756	-0.332426	normal	1
c49735.graph_c0	10	0.72	18	1.42	1	0.07	4	0.22	18	1.07	21	0.86	9	0.63	11	0.72	5	0.32	15	1.13	4	0.26	36	1.96	4	0.25	8	0.56	90	6.15	11	0.68	42	3	33	1.44	0.86803	-0.516953	normal	0.979852	-0.655077	normal	--	--	--	0.626453	1.25114	normal	0.708484
c54106.graph_c1	89	4.73	75	4.17	77	3.72	105	4.24	91	3.79	150	4.32	105	5.5	165	7.93	75	3.2	78	4.11	95	4.13	117	4.84	108	4.69	89	4.56	93	4.39	84	3.52	63	3.26	144	4.16	0.983161	0.0498786	normal	1	-0.0310227	normal	0.457552	0.360048	normal	0.853699	0.248223	normal	0.879965
c56930.graph_c1	61	7.62	48	8.34	58	6.89	54	5.88	74	6.85	95	6.58	82	9.24	63	6.76	58	6.17	72	8.85	76	10.03	74	6.14	70	8.81	45	6.07	43	5.52	78	7.04	50	6.43	95	5.66	0.942453	-0.119175	normal	0.993476	-0.3102	normal	0.983057	-0.0292601	normal	0.855413	-0.277252	normal	0.89711
c53659.graph_c0	122	8.47	80	6.57	82	5.72	85	4.91	131	8.51	208	9.05	140	10.01	163	11.1	116	7.47	109	7.31	115	7.94	146	7.76	175	11.45	139	9.88	122	9.6	115	7.86	123	11.23	174	8.04	0.970261	-0.0718953	normal	1	-0.142006	normal	0.440316	0.288467	normal	0.505379	0.47119	normal	0.972279
c60301.graph_c0	1167	45.22	1415	59.84	1758	65.74	1985	59.22	1439	45.39	2168	47.32	1778	67.08	1795	62.34	1561	53.91	1294	52.2	1697	57.57	1786	51.71	1340	45.31	1580	59.25	1632	59.45	2094	68.95	1518	58.45	2934	67.74	0.806777	0.169409	normal	1	-0.0284484	normal	0.348147	0.217519	normal	0.870275	0.190264	normal	0.231498
c55729.graph_c0	580	37.96	614	44.59	699	43.88	1615	105.56	1328	84.96	1881	81.53	617	37.93	696	39.32	640	36.58	1153	101.88	1409	101.45	1626	102.36	867	48.09	673	40.68	708	42.56	1381	91.92	1179	97.36	1837	87.34	8.79503e-05	-0.83359	down	1	-0.055995	normal	3.3164e-11	-0.986023	down	0.107748	-0.655125	normal	0.949823
c60342.graph_c0	358	11.74	308	19.76	323	14.15	368	16.03	429	12.78	590	12.8	447	18.92	374	19.04	446	20.81	339	15.6	461	16.7	465	11.9	498	18.14	430	19.92	421	18.34	501	13.89	354	14.39	643	16.74	0.972838	-0.0438575	normal	1	-0.16189	normal	0.715208	0.118921	normal	0.590363	0.336474	normal	0.824399
c56892.graph_c0	82	4.2	29	1.59	32	1.89	30	1.12	127	5.54	166	5.31	65	4.54	64	3.71	69	3.8	78	5.06	54	3.91	95	4.76	82	3.69	58	4	69	3.57	118	6.71	42	2.59	120	3.61	0.807721	-0.366197	normal	1	0.125276	normal	0.896664	-0.0898192	normal	0.968714	0.111013	normal	0.925628
c54276.graph_c0	236	6.87	142	4.95	251	8.2	258	9.11	654	15.6	977	15.93	110	4.73	104	3.9	179	7.13	391	13.2	450	13.01	516	13.9	421	11.55	225	8.65	956	26.08	184	4.81	373	13.75	266	4.94	0.00460711	-0.813004	down	1	0.105299	normal	5.90234e-13	-1.67164	down	0.654249	0.510054	normal	0.0937967
c59072.graph_c1	1857	112.19	1888	116.2	2057	111.3	2664	118.19	3049	148.2	4458	149.03	2368	130.01	2728	139.33	2114	110.03	1958	118.31	2283	114.49	2892	125.12	1453	73.95	1340	72.87	1036	55.82	2899	145.53	2227	129.27	4244	151.38	0.993475	0.0187224	normal	0.975961	0.215751	normal	0.631689	0.131707	normal	0.143321	-0.652452	normal	0.373927
c62211.graph_c2	1127	44.3	1294	55.12	1483	55.12	2001	60.61	1240	39.84	1601	35.06	1415	53.56	1655	58.59	1629	57.08	1352	55.53	1451	49.95	1802	53.03	1154	39.1	1630	61.94	1754	65.53	2132	71.08	1533	59.77	2698	63.47	0.942049	0.0696681	normal	1	-0.146588	normal	0.596548	0.139725	normal	0.824262	0.243941	normal	0.174383
c51349.graph_c1	91	8.31	102	10.54	94	8.29	160	11.66	116	8.55	156	8.11	119	10.6	124	10.44	74	6.18	84	8.08	90	7.55	141	10.01	101	8.2	90	7.83	59	5.23	113	8.86	104	9.14	144	8.04	0.866442	0.19395	normal	1	0.223852	normal	0.826589	0.132284	normal	0.978957	-0.0851552	normal	0.914017
c46248.graph_c0	28	2.08	53	4.29	29	2.06	114	6.52	128	7.82	184	7.75	21	1.51	36	2.42	39	2.58	28	2.16	15	0.99	49	2.75	34	2.19	40	2.86	87	6.12	43	2.72	130	9.55	49	2.21	0.636923	0.604824	normal	0.00016966	1.92616	up	0.85842	0.188483	normal	0.274942	1.09806	normal	0.13572
c49166.graph_c0	144	22.29	200	32.8	228	33.35	141	16.42	379	46.4	556	47.69	227	33.72	169	24.18	132	18.16	214	35.95	268	37.34	294	35.55	111	14.61	108	16.32	722	104.03	320	42.78	355	52.57	467	44.18	0.900311	-0.129597	normal	1	0.102572	normal	0.172008	-0.439809	normal	0.759232	0.584329	normal	0.143794
c54038.graph_c0	1359	42.07	1126	38.36	1357	40.26	1708	40.65	2039	52.32	2908	50.27	1459	43.69	1541	44.21	1410	39.61	1373	43.83	1928	52.56	1899	43.86	1395	37.09	1107	32.75	1275	37.17	1805	47.24	1384	42.24	2476	45.71	0.859087	-0.128523	normal	1	0.054516	normal	0.65431	-0.124077	normal	0.829051	-0.215764	normal	1
c46704.graph_c0	74	9.32	56	7.71	153	18.39	81	7.84	344	35.65	538	38.94	73	8.88	75	8.58	51	5.81	126	16.51	184	20.78	202	19.37	30	3.28	23	2.78	30	3.58	142	15.21	80	9.91	282	21.86	0.433885	-0.558214	normal	0.912312	0.518916	normal	5.63034e-06	-1.24108	down	9.01425e-09	-2.36426	down	0.804617
c46238.graph_c0	45	4.74	19	2.19	5	0.5	11	0.89	65	5.66	112	6.76	13	1.33	13	1.23	39	3.67	21	2.31	33	3.1	28	2.23	19	1.74	3	0.31	12	1.2	36	3.24	12	1.25	100	6.47	0.994869	0.0721028	normal	0.875284	0.773145	normal	0.850805	-0.215301	normal	0.347855	-1.04241	normal	0.638814
c50566.graph_c0	600	56.25	516	52.95	724	62.73	1172	82.59	710	54.74	1007	55.11	910	85.05	626	51.3	797	65.7	681	68.45	795	68.14	882	61.98	732	58.36	723	61.89	708	59.57	964	78.05	881	82.19	1331	76.57	0.95492	-0.0581167	normal	1	0.0615241	normal	0.778238	0.099787	normal	0.921899	0.121028	normal	0.206641
c56760.graph_c1	237	8.08	221	8.81	269	10.01	273	8.47	333	8.91	441	8.25	330	11.61	359	12.65	334	10.4	240	9.15	255	8.32	337	9.21	311	9.85	258	9.45	189	7.06	321	9.49	276	10.11	408	8.09	0.898957	0.115024	normal	1	0.0392269	normal	0.0601187	0.412344	normal	0.952383	0.10065	normal	0.75567
c55610.graph_c3	293	15.15	348	20.22	401	22.06	310	11.71	459	19.73	625	17.14	371	20.31	455	22.07	411	21.9	383	18.31	509	23.91	495	18.21	549	36.71	366	20.72	493	32.23	347	14.11	318	19.42	456	14.34	0.904726	-0.106888	normal	0.860241	-0.311217	normal	0.876574	-0.0571075	normal	0.755354	0.259138	normal	0.130639
c62122.graph_c1	383	8.49	388	9.63	401	8.16	415	6.31	659	12.95	898	11.94	457	10.43	507	12.77	471	9.43	488	10.97	502	9.91	585	10.63	563	11.33	359	8.01	307	6.69	494	9.11	457	10.06	679	9.16	0.867947	-0.123273	normal	1	-0.00643725	normal	0.937655	-0.0304813	normal	0.915309	-0.142905	normal	0.910996
c56167.graph_c0	127	6.3	175	9.23	282	13.38	179	6.74	306	9.74	442	10.58	255	12.64	302	12.85	204	8.7	243	11.55	318	13.97	298	10.34	217	8.76	193	9.14	193	8.99	268	10.44	223	10.96	353	10.03	0.769992	-0.264362	normal	0.993331	-0.231264	normal	0.868946	-0.071481	normal	0.7546	-0.271772	normal	0.803818
c61752.graph_c1	873	32.14	692	29.99	827	37.3	829	27.64	1130	33.76	1643	33.72	896	39.76	887	34.99	981	33.23	891	36.97	990	35.37	1188	32.84	920	31.4	781	29.08	933	34.3	1060	31.67	770	36.31	1590	34.31	0.960191	-0.053555	normal	1	-0.0883906	normal	0.914175	-0.0379786	normal	0.995335	0.0258126	normal	1
c48732.graph_c0	6	0.31	12	0.68	20	0.99	30	1.2	13	0.56	45	1.32	10	0.5	29	1.36	9	0.42	15	0.81	11	0.51	24	0.94	10	0.45	11	0.55	22	1.08	28	1.24	26	1.34	34	1.07	1	-0.0833164	normal	0.982469	0.505086	normal	1	0.0497258	normal	1	0.0559508	normal	0.363665
c48381.graph_c0	124	3.29	107	2.96	141	3.72	161	3.11	151	2.93	259	3.53	134	3.36	125	2.81	101	2.35	145	3.74	179	3.83	207	3.84	81	1.87	111	2.69	385	8.52	166	3.19	129	3.59	216	3.07	0.810473	-0.204745	normal	1	-0.196672	normal	0.148358	-0.444677	normal	0.820076	0.420032	normal	0.797407
c60956.graph_c0	647	28.74	816	36.67	784	30.32	906	29.76	723	28.14	1196	28.49	982	36.52	1108	39.94	969	35.52	789	36.56	934	36.08	998	32.64	801	27.48	851	31.97	925	30.93	1003	40.06	897	38.26	1437	39.75	0.979736	0.0335221	normal	0.975961	-0.232833	normal	0.172842	0.275564	normal	0.878167	0.171865	normal	0.633946
c59780.graph_c0	570	12.92	306	7.35	212	4.9	287	5.12	908	16.25	1222	15.06	413	8.82	335	7	547	10.86	588	14.15	542	10.94	676	11.51	687	13.5	377	8.62	382	8.07	562	10.3	287	6.23	773	10.04	0.572373	-0.426407	normal	1	0.0384627	normal	0.201933	-0.37333	normal	0.941706	-0.112336	normal	0.431314
c45771.graph_c0	27	3.36	16	2.17	32	3.75	6	0.57	0	0	6	0.42	103	12.37	68	7.52	125	13.71	13	1.72	0	0	11	1.03	100	10.56	57	6.74	74	8.67	48	5.01	30	3.63	62	4.7	0.0295732	1.89535	up	--	--	--	9.35592e-12	3.70189	up	8.67582e-07	3.44594	up	0.000544707
c50819.graph_c0	41	2.32	51	3.14	60	3.24	65	2.83	49	2.28	51	1.63	46	2.51	74	3.78	48	2.42	49	2.87	44	2.2	63	2.66	48	2.34	45	2.45	30	1.6	76	3.63	64	3.58	115	3.9	0.839515	0.267816	normal	1	-0.147577	normal	0.754289	0.21075	normal	0.976344	-0.109101	normal	0.294668
c43213.graph_c0	65	1.25	61	1.22	86	1.62	103	1.47	60	0.91	101	1.04	102	1.94	66	1.1	44	0.72	61	1.24	56	0.93	62	0.89	41	0.67	34	0.63	44	0.82	97	1.53	84	1.61	165	1.81	0.43955	0.53044	normal	1	0.288846	normal	0.588295	0.34149	normal	0.788346	-0.358548	normal	0.0648489
c55398.graph_c0	120	3.42	86	3.09	54	1.82	54	1.75	210	5.78	282	5.54	95	2.59	85	1.99	98	2.82	101	3.24	75	2.42	114	2.65	119	2.88	62	1.58	45	1.68	118	3.08	65	2.07	132	2.77	0.936094	0.149662	normal	0.928473	0.521486	normal	0.960996	0.0424531	normal	0.945366	-0.162209	normal	0.993915
c60408.graph_c0	846	31.55	851	36.23	1145	47.84	1167	36.7	1291	39.76	1662	36.65	1316	47.82	1359	54.85	1154	42.99	967	38.67	1187	45.86	1361	40.87	1266	44.9	1174	42.9	1311	43.18	1051	35.01	1241	44.66	1416	34.18	1	9.08548e-05	normal	1	-0.049121	normal	0.277633	0.237887	normal	0.60555	0.346252	normal	1
c61923.graph_c0	166	32.38	187	34.67	209	36.51	231	37.63	205	30.2	237	27.27	238	43.22	282	40.92	287	42.31	214	36.82	249	41.69	288	37.05	315	36.91	286	44.65	299	47.5	175	27.72	182	31.76	308	31.95	0.913799	-0.108937	normal	0.793844	-0.405991	normal	0.462681	0.215348	normal	0.310089	0.506991	normal	0.498999
c57391.graph_c1	167	7.6	179	8.77	227	9.74	165	5.57	241	9.21	391	9.98	265	11.69	280	11.61	295	11.82	162	7.57	125	5.07	232	7.75	309	12.19	201	8.64	244	10.46	312	12.1	186	8.18	406	10.9	0.406658	0.453371	normal	0.985321	0.284058	normal	0.00131454	0.811354	up	0.117076	0.776673	normal	0.0824137
c50844.graph_c1	152	7.21	139	5.77	247	9.06	182	5.16	223	7.19	399	9.31	183	7.19	151	5.3	154	5.56	151	6.63	212	8.37	175	5.68	114	4.64	130	5.47	116	4.28	262	9.09	218	8.46	370	9.05	0.731871	0.286624	normal	0.996162	0.233539	normal	0.955167	-0.03454	normal	0.724862	-0.336211	normal	0.132597
c51548.graph_c0	2070	156.51	2182	182.44	3622	266.92	3650	217.54	2308	144.45	2947	127.47	2748	204.4	2840	194.34	1925	130.46	2318	181.19	3018	206.39	2785	160.11	2107	138.8	2258	160.42	1473	103.18	3412	219.12	2154	161.19	4284	197.33	0.713528	0.244093	normal	1	-0.0933125	normal	0.988067	-0.0101257	normal	0.815654	-0.241875	normal	0.784959
c61185.graph_c0	553	22.15	672	26.78	710	23.76	966	30.16	855	26.57	1167	23.93	650	21.77	733	22.97	666	21.66	760	27.63	849	29.08	950	23.75	679	21.98	682	27.84	1564	48.38	815	26.39	794	28.66	1129	26.03	0.906216	-0.0973538	normal	1	-0.0484121	normal	0.324761	-0.214466	normal	0.612091	0.463096	normal	0.992085
c61366.graph_c0	2903	189.35	2493	176.82	2413	151.23	4319	216.99	3543	192.88	5431	204.82	2961	186.17	3185	186.99	3171	186.48	2457	167.19	2679	154.71	3654	182.33	2880	161.27	2423	150.64	1824	112.47	3009	168.6	2876	186.34	4663	187.11	0.830428	0.149392	normal	0.844916	0.330109	normal	0.378948	0.203482	normal	0.978854	-0.062414	normal	0.722344
c54374.graph_c0	60	11.42	60	17.53	48	10.44	57	8.86	36	5.87	69	8.79	121	28.78	149	29.57	78	18.1	39	10.27	44	9.02	44	7.99	85	17.8	82	18.56	90	19.99	50	9.52	48	11.42	53	7.29	0.248868	0.708902	normal	1	0.0597476	normal	4.8564e-06	1.54982	up	0.0151282	1.25458	up	0.903441
c50504.graph_c0	1633	68.09	1288	53.4	1842	64.68	3579	99.07	1850	60.13	2696	62.98	1086	40.7	1205	42.45	1222	41.85	1885	73.43	2560	85.59	2624	72.45	1399	44.99	907	32.63	1244	42.93	1953	61.44	1263	45.96	2755	60.46	0.578888	-0.265877	normal	1	-0.00881713	normal	2.23024e-08	-0.894285	down	0.0805249	-0.752004	normal	0.144262
c53836.graph_c0	196	8.22	236	10.76	254	10.2	217	6.97	295	9.97	414	9.39	314	12.46	285	10.44	258	9.68	252	10.79	346	12.86	283	8.73	243	8.55	240	9.14	269	10.07	310	10.69	237	10.23	403	9.73	0.964007	-0.0619136	normal	0.975961	-0.251672	normal	0.892787	0.0627474	normal	1	0.013044	normal	0.985656
c58366.graph_c1	325	31.74	320	34.14	361	30.85	271	18.3	415	29.51	586	28.79	412	38.25	349	32.13	410	34.14	351	31.49	392	32.67	397	25.54	466	36.64	336	33.58	276	25.64	413	30.87	335	30.04	486	25.62	0.88571	0.116757	normal	1	-0.177453	normal	0.654863	0.143042	normal	0.921388	0.136178	normal	1
c45233.graph_c0	350	62.26	352	69.01	515	86.41	525	70.78	571	83.38	763	78.9	478	81.25	438	69.22	451	70.24	408	75.2	588	93.92	518	70.34	339	51.57	332	56.47	331	55.56	575	86.91	428	74.67	786	87.22	0.998611	-0.0176788	normal	1	0.00729587	normal	0.929241	-0.0369757	normal	0.587599	-0.34994	normal	0.850369
c52416.graph_c0	1202	46.99	1051	43.8	1192	42.44	1190	34.48	1925	61.29	2676	58.56	1122	41.53	1126	37.95	1088	36.81	1085	42.7	1209	40.75	1392	40.24	1105	36.44	943	34.19	1184	42.45	1222	39.51	926	34.26	1560	35.78	0.688935	0.207213	normal	0.853053	0.320546	normal	0.921067	-0.0346891	normal	0.980311	0.0558603	normal	0.790816
c55517.graph_c0	1426	39.05	1246	37.38	1348	35.6	1334	28.29	1887	43.15	2473	39.24	1447	39.47	1451	36.04	1456	35.37	1383	39.72	1620	39.45	1949	40.72	1742	40.97	1388	35.35	929	24.65	1367	33.38	1223	32.65	1960	32.73	1	0.0120496	normal	1	-0.102604	normal	0.821405	-0.0695484	normal	0.982505	-0.056138	normal	0.421218
c53654.graph_c0	169	17.65	189	20.35	246	22.49	232	18.03	238	19.44	337	18.82	238	23.99	253	23.04	206	19.06	175	18.02	267	23.73	228	16.93	160	13.36	138	12.62	135	12.37	286	24.75	238	22.76	348	20.77	0.878538	0.152988	normal	1	-0.0214154	normal	0.661046	0.166096	normal	0.60217	-0.388412	normal	0.5872
c58733.graph_c0	623	14.27	529	16.64	649	20.51	608	12.53	809	16.55	1135	14.6	606	16.66	695	16.73	662	14.18	670	19.46	775	17.09	844	16.1	781	18.21	748	21.41	687	15.25	636	12.7	604	16.63	906	12.7	0.967741	-0.0444129	normal	1	-0.158877	normal	0.664787	-0.114635	normal	0.832743	0.193674	normal	0.527588
c55637.graph_c0	147	5.56	107	5.26	182	9.5	181	5.71	156	5.57	274	6.6	162	6.44	122	4.76	162	6.92	114	4.7	182	6.93	154	4.48	143	4.63	129	5.04	97	3.4	172	6.78	127	4.75	195	6.44	0.787797	0.25196	normal	1	0.14137	normal	0.850797	0.103949	normal	0.992296	-0.0475944	normal	0.989331
c52586.graph_c0	1394	117.98	1869	176.96	1437	147.18	3100	182.67	1806	118.66	2768	127.62	2320	191.17	3406	259	2076	145.1	2135	170.2	2393	175.2	3051	173.41	1570	106.49	1561	119.12	915	80.68	3103	178.47	3220	232.48	4889	204.36	0.390739	-0.363724	normal	1	-0.211361	normal	0.647127	0.151157	normal	0.17588	-0.666173	normal	0.0447114
c58676.graph_c0	209	31.46	159	26.99	196	30.27	210	26.01	146	18.44	247	22.46	193	28.76	228	32.32	217	29.43	158	24.95	160	22.56	210	25.25	220	28.27	193	27.5	198	29.61	119	16.38	123	19.78	173	16.86	0.418928	0.40038	normal	1	-0.0812756	normal	0.176581	0.383329	normal	0.462922	0.453068	normal	0.297641
c57920.graph_c1	56	2.64	29	1.4	43	1.93	42	1.49	114	4.11	164	4.1	62	2.69	20	0.8	39	1.6	105	4.86	80	3.3	100	3.27	68	2.66	36	1.44	44	1.88	114	4.57	51	2.39	141	3.93	0.114907	-0.874072	normal	1	-0.22192	normal	0.0199947	-1.13478	down	0.325343	-0.741703	normal	0.955504
c61188.graph_c1	237	44	225	42.48	162	33.46	249	33.93	272	34.78	348	34.69	231	41.53	229	35.43	237	33.34	180	35.98	231	39.12	250	34.67	150	22.23	139	18.74	143	26.56	314	49.44	202	31.78	428	45.9	0.765931	0.238048	normal	1	0.116074	normal	0.546774	0.191316	normal	0.624899	-0.364677	normal	0.352288
c43252.graph_c0	56	2.45	80	3.49	31	1.22	124	3.91	17	0.64	27	0.69	67	2.76	100	4.01	118	4.68	40	1.74	34	1.23	47	1.5	64	2.16	66	2.82	39	1.62	97	3.49	140	5.53	156	4.03	0.352645	0.78899	normal	1	0.37698	normal	0.000177681	1.33773	up	0.397711	0.709322	normal	3.37636e-05
c56468.graph_c0	1542	100.73	1621	105.72	3193	179.49	2231	100.29	3022	157.58	4522	169.6	1715	100.13	1766	91.64	1606	85.83	1572	99.18	2087	111.46	2097	97.93	1466	78.41	1368	74.61	1622	92.17	1818	103.38	1522	88.44	2483	103.2	0.395767	0.433412	normal	0.513251	0.440859	normal	0.836325	-0.0668474	normal	0.933791	-0.117906	normal	0.821177
c49143.graph_c0	38	1.67	43	2	57	2.44	92	3.05	64	2.2	113	2.72	86	3.58	92	3.51	36	1.35	38	1.73	52	2.02	60	1.98	38	1.45	54	2.29	26	1.08	79	2.9	64	2.74	104	2.74	0.898957	0.19282	normal	0.746924	0.571159	normal	0.241529	0.627165	normal	0.985626	-0.0897474	normal	0.225529
c57747.graph_c0	894	31.83	804	30.4	1080	43.73	881	18.97	1109	28.91	1650	29.57	1054	41.1	1009	33.32	971	29.8	842	26.82	1064	29.67	1079	24.72	754	21.21	730	26.36	789	28.25	1133	31.64	891	34.7	1616	33.14	0.722416	0.196358	normal	1	-0.0316598	normal	0.612164	0.133306	normal	0.90013	-0.145865	normal	0.696084
c61440.graph_c0	231	13.09	246	14.09	286	17.02	353	16.87	282	15.22	538	18.13	276	16.59	332	16.72	297	17.14	256	14.69	275	13.39	384	17.8	254	13.67	262	16.03	181	10.16	309	17.03	342	19.29	442	18.24	0.9672	0.0536078	normal	1	0.0621149	normal	0.775639	0.101638	normal	0.918225	-0.144348	normal	0.766794
c61108.graph_c0	380	3.98	367	4.17	285	2.84	415	3.37	557	4.88	830	4.91	424	4.23	443	4.18	532	4.94	345	3.75	450	4.17	494	3.95	476	4.27	343	3.39	245	2.42	617	5.65	396	4.1	790	5.04	1	0.00119216	normal	1	0.16727	normal	0.366696	0.235792	normal	0.986912	-0.0473798	normal	0.242958
c55655.graph_c0	161	4.44	165	6.7	307	10.27	108	2.49	261	5.91	342	5.26	179	5.04	200	5.44	184	5.01	160	4.8	212	5.24	184	4.02	207	5.46	117	3.48	200	4.85	211	4.45	177	5.74	318	5.19	0.428346	0.471126	normal	1	-0.00202271	normal	0.7791	0.120629	normal	0.931474	0.145212	normal	0.742147
c59913.graph_c2	9008	414.21	8433	454.74	7549	391.94	12814	529.61	6910	252.63	9744	244.53	9794	498.72	9958	488.78	11192	494.3	8129	395.16	7902	334.66	10738	377.78	8763	369.73	6978	362.52	4909	237.15	8840	335.9	6627	350.57	12108	326.98	0.719507	0.214424	normal	1	-0.0757146	normal	0.137215	0.32114	normal	0.922595	-0.148026	normal	0.860317
c58274.graph_c1	954	57.14	965	61.47	1278	71.74	1104	51.03	1678	72.33	2595	77.69	1075	60.47	1247	65.86	1088	56.3	1414	84.77	1449	77.98	2206	96.7	1108	53.87	1193	61.46	2000	98.36	1046	51.17	1121	61.91	1669	57.45	0.391082	-0.349399	normal	0.975961	-0.241533	normal	0.0230785	-0.450502	normal	0.992658	0.0418113	normal	0.0352046
c55286.graph_c2	884	53.44	1117	73.71	1308	63.43	1173	56.24	873	42.57	1130	34.24	1051	55.25	1020	56.36	1099	59.44	884	53.55	966	52.09	1121	47.66	1053	60.19	1023	64.54	919	42.69	924	43.43	809	51.08	1171	39.88	0.166853	0.459233	normal	1	-0.148271	normal	0.378227	0.203074	normal	0.756674	0.252183	normal	0.718543
c61242.graph_c0	182	18.3	158	19.56	150	16.29	211	19.14	275	22.27	405	22.24	218	26.17	188	19.5	187	19.12	207	21.43	215	21.83	298	21.83	205	18.3	148	17.85	182	17.23	238	19.12	226	24.47	321	18	0.750895	-0.237798	normal	1	-0.00336127	normal	0.661631	-0.161541	normal	0.884445	-0.183616	normal	0.989134
c46993.graph_c0	21	0.76	34	1.31	22	0.69	22	0.64	43	1.19	64	1.27	17	0.62	13	0.44	11	0.37	38	1.38	6	0.17	52	1.45	17	0.55	15	0.54	123	4.16	12	0.38	40	1.4	19	0.43	1	0.00967775	normal	1	0.0795084	normal	0.213649	-1.10521	normal	0.668068	0.990459	normal	0.852003
c52152.graph_c0	118	3.61	123	5.14	180	6.15	170	5.16	246	7.4	296	6.34	150	5.25	180	5.57	153	4.99	189	7.42	167	5.8	230	5.93	169	5.52	130	4.38	126	4.77	179	5.2	165	5.73	261	6.11	0.857103	-0.181813	normal	1	-0.0236273	normal	0.667851	-0.174954	normal	0.844181	-0.234586	normal	0.935982
c53923.graph_c0	278	24.24	274	25.85	338	27.87	344	23.04	257	18.24	292	14.26	426	35.64	445	34.84	329	25.12	355	31.7	286	21.97	387	25.29	414	30.89	392	32.52	308	25.3	309	22.8	336	29.11	349	18.6	0.9404	0.0831898	normal	0.786549	-0.445465	normal	0.271484	0.318607	normal	0.64403	0.339355	normal	0.86025
c52350.graph_c0	88	6.82	89	5.71	121	7.35	118	6.28	177	8.7	269	8.9	97	5.92	107	5.18	65	3.88	131	8.46	148	7.72	169	7.76	86	4.41	64	3.84	234	11.7	109	5.85	93	5.63	157	5.84	0.714705	-0.286327	normal	1	-0.00152935	normal	0.0528551	-0.628526	normal	0.994791	0.0529203	normal	0.312267
c58772.graph_c0	225	6.97	201	6.4	246	6.58	285	6.22	264	6.66	444	7.73	334	9.34	334	8.44	227	5.59	259	8.35	303	8.22	320	7.07	275	7.3	261	7.61	157	4.35	265	7.27	194	5.45	377	7.28	0.924783	-0.0913437	normal	1	-0.136051	normal	0.744187	0.126154	normal	0.942327	-0.119296	normal	0.64733
c58068.graph_c0	2581	65.72	2529	72.77	3183	78.59	2763	56.23	4309	87.43	6019	84.02	3533	88.5	3704	86.38	3345	77.16	3121	83.54	3936	89.55	4065	78.2	3523	82.12	3093	78.79	3233	79.29	3981	85.74	3382	87.39	5302	80.28	0.869617	-0.120458	normal	1	-0.0925017	normal	0.91192	0.0376394	normal	0.973812	0.0674838	normal	0.89601
c52810.graph_c0	380	18.39	301	18.42	324	17.85	566	16.23	521	15.15	778	15.42	249	15.71	260	11.82	244	11.85	371	15.27	362	13.24	531	15.99	423	17.78	262	11.81	433	20.81	174	6.5	251	10.16	274	6.74	0.999493	-0.0167647	normal	0.908584	0.281595	normal	0.00185552	-0.63078	down	0.975712	0.0696246	normal	0.00132479
c41485.graph_c0	41	8.55	68	15.47	55	10.82	99	15.62	133	22.9	177	21.71	68	13.59	58	10.79	69	12.59	47	10.2	95	17.76	77	12.39	67	12	50	10.12	66	13.04	101	17.84	45	9.22	170	22.28	0.970261	-0.0891736	normal	0.626531	0.606173	normal	0.966688	-0.0434661	normal	1	-0.00326994	normal	0.720343
c62324.graph_c0	865	17.12	779	13.16	933	12.49	1188	12.71	1603	20.13	2274	23.09	1067	17.11	1119	14.63	1126	14.37	1107	16.86	1391	15.78	1569	17.69	1316	20.44	882	14.48	891	11.78	1466	24.2	1242	16.69	2025	21.53	0.311868	-0.347828	normal	1	0.00595625	normal	0.445723	-0.180187	normal	0.893401	-0.162548	normal	0.821177
c56227.graph_c0	192	20.85	194	23.48	177	19.42	153	13.43	177	16.29	213	13.55	222	23.76	239	23.35	239	23.58	133	15.65	171	17.39	214	18.23	231	22.74	222	23.84	284	29.97	149	14.39	130	14.45	198	13.51	0.334624	0.445094	normal	1	-0.198766	normal	0.0212549	0.556398	normal	0.0902785	0.774256	normal	0.717358
c60248.graph_c0	955	57.77	1131	81.16	1736	109.24	1868	98.5	1313	55.66	1903	57.36	1194	72.41	1047	58.13	1003	50.97	998	64.09	1750	100.19	1496	62.64	706	36.13	619	35.66	723	38.96	1100	56.63	1107	67.12	1695	52.25	0.870721	0.154737	normal	1	0.0193902	normal	0.334945	-0.266799	normal	0.0514646	-0.794748	normal	0.57365
c52587.graph_c0	225	7.73	182	6.76	270	8.92	333	8.93	296	8.37	411	7.96	316	10.45	307	9.58	248	7.66	260	9.3	294	8.94	407	10.53	288	8.57	272	9.06	252	8.17	320	9.35	249	8.57	424	8.75	0.797439	-0.193301	normal	1	-0.146417	normal	0.973032	-0.0203359	normal	1	0.0115762	normal	0.93439
c50500.graph_c0	1187	58.44	1106	58.84	1251	58.14	1938	71.72	1593	63.5	2777	76.02	1223	57.73	1338	58.84	1149	50.39	1179	59.35	1530	65.58	1829	67.31	936	39.94	980	46.34	697	32.25	1569	64.49	1258	59.74	2621	77.09	0.974828	-0.0381573	normal	0.996162	0.191908	normal	0.493563	-0.169901	normal	0.278572	-0.543791	normal	0.799031
c60914.graph_c0	21	1.55	12	0.73	13	0.68	23	0.96	46	2.01	57	1.69	32	2.13	15	0.73	26	1.32	22	1.21	10	0.48	28	1.15	30	1.46	21	1.1	20	1.51	38	1.74	24	1.25	48	1.61	0.99206	-0.0760256	normal	0.773297	0.741406	normal	0.670727	0.398197	normal	0.794481	0.468999	normal	0.375964
c59153.graph_c0	23	1.38	13	0.85	21	1.15	17	0.75	23	1.13	31	1.05	30	1.73	14	0.71	32	1.66	14	0.88	20	1.06	13	0.58	12	0.58	4	0.21	6	0.32	81	4.01	47	2.68	127	4.62	0.658341	0.562435	normal	1	0.274869	normal	0.263477	0.79523	normal	--	--	--	1.73055e-07
c48856.graph_c0	85	5.75	98	6.59	151	9.7	125	6.59	129	7.63	164	6.03	174	10.7	170	9.91	134	7.79	134	8.99	136	7.98	192	9.07	134	7.51	131	7.98	90	5.39	115	6.61	151	10.12	134	5.36	0.893624	-0.162772	normal	0.843367	-0.415356	normal	0.700015	0.164554	normal	0.935258	-0.137479	normal	0.745117
c59753.graph_c0	89	5.18	111	7.19	76	4.31	89	3.95	72	3.44	116	3.83	101	5.74	128	6.85	93	4.89	123	7.59	115	5.97	150	6.59	147	7.38	110	6.27	81	4.51	156	7.95	77	4.46	180	6.35	0.887132	-0.176292	normal	0.290658	-0.775477	normal	0.723677	-0.165729	normal	1	0.0220661	normal	0.963885
c56904.graph_c0	13	0.45	9	0.33	11	0.36	73	2.44	82	2.58	119	2.68	10	0.49	8	0.25	12	0.37	46	1.81	60	2.73	60	2.19	19	0.71	10	0.33	19	0.77	67	2.38	55	2.23	101	2.39	1.10483e-05	-2.01408	down	0.908056	0.420595	normal	6.0096e-09	-2.34193	down	0.0116137	-1.54385	down	0.711226
c60303.graph_c1	399	17.39	300	14.07	349	14.73	499	18.28	446	15.88	595	14.07	526	24.13	540	23.96	612	27.42	353	17.37	296	10.44	436	16.71	557	21.66	445	16.86	409	18.56	470	19.66	430	20.25	608	17.83	0.676419	0.251175	normal	0.983522	0.233208	normal	0.000216364	0.736451	up	0.170673	0.607879	normal	0.278615
c59935.graph_c0	600	18.64	451	14.92	529	15.79	611	14.47	759	19.68	1214	20.69	586	17.59	606	17.14	572	16.22	510	16.01	634	17.31	761	17.64	583	15.89	530	15.37	392	11.3	599	16.36	443	13.17	817	15.32	0.970261	0.0442675	normal	1	0.123431	normal	0.989865	0.00788788	normal	0.947929	-0.0959888	normal	0.688714
c52490.graph_c0	97	4.47	58	2.89	88	3.89	173	6.27	170	6.4	219	5.65	70	3.07	93	3.86	81	3.31	82	4.18	69	2.82	112	3.87	155	6.1	95	4.16	82	3.59	85	3.25	58	2.63	108	2.96	0.88571	0.188669	normal	0.192231	0.82429	normal	1	0.00283183	normal	0.489138	0.558449	normal	0.834193
c56540.graph_c0	271	11.03	234	12.2	316	13.7	585	23.93	518	19.77	707	17.69	379	18.08	411	15.56	355	13.21	441	22.35	624	24.83	627	22.23	306	11.29	303	11.98	187	7.21	495	18.88	496	23.71	668	18.44	0.00290104	-0.735813	down	1	-0.166281	normal	0.023064	-0.448673	normal	0.0330592	-0.846686	down	0.807055
c44256.graph_c0	0	0	0	0	9	0.93	38	3.18	36	3.16	73	4.42	0	0	0	0	0	0	62	6.94	97	9.24	86	6.93	0	0	0	0	0	0	23	2.13	47	5.26	35	2.34	7.06158e-13	-4.42709	down	0.104676	-1.05887	normal	1.6828e-31	-9.29782	down	4.47358e-21	-9.23546	down	0.0150053
c57064.graph_c0	414	16.75	419	19.44	469	18.01	776	23.65	555	18.64	790	17.52	515	20.24	548	19.58	557	19.6	489	19.88	561	19.53	642	18.95	555	18.93	555	20.31	479	17.71	477	15.82	482	19.06	594	14.37	0.938601	-0.0707021	normal	1	0.0749764	normal	0.889567	0.0481266	normal	0.886207	0.152836	normal	0.5872
c61151.graph_c0	549	19.28	467	16.11	486	15.13	528	11.86	708	20.67	1067	20.44	620	18.72	588	17.61	648	20.15	571	21.19	667	20.11	736	17.69	625	19.64	518	16.75	522	15.45	727	23.23	521	14.64	1054	21.69	0.91764	-0.0868333	normal	1	-0.10253	normal	0.956502	0.022256	normal	1	-0.00759811	normal	0.895661
c56874.graph_c0	53	2.04	43	2.17	29	2.68	49	1.24	89	2.22	110	2.54	70	3.36	54	1.46	48	2.06	77	2.53	68	3.26	102	3.84	30	0.93	26	1.08	61	1.9	118	4.85	63	1.9	148	3.56	0.346589	-0.664041	normal	0.993331	-0.311817	normal	0.386568	-0.408077	normal	0.360267	-0.812185	normal	0.750619
c54174.graph_c0	375	14.14	495	19.61	1123	39.95	828	23.22	755	22.87	1180	25.93	521	18.41	602	19.4	492	15.81	473	18.38	632	20.65	679	19.27	232	7.22	221	7.5	395	13.31	944	30.1	583	20.57	1434	33.21	0.535331	0.450262	normal	0.714158	0.346373	normal	0.940559	-0.0293251	normal	0.0945014	-0.803375	normal	0.0185556
c50974.graph_c0	303	36.12	332	41.04	479	49.2	578	47.34	573	59.44	685	49.55	380	43.83	465	47.4	372	44.48	412	49.67	536	56.94	511	45.27	297	29.11	342	35.22	294	32.64	594	63.55	439	47.31	822	64.61	0.92548	-0.092944	normal	1	0.0651804	normal	0.587992	-0.157066	normal	0.501649	-0.398527	normal	0.5872
c44271.graph_c0	282	26.05	243	24.43	247	21.73	420	29.75	264	20	378	19.86	252	22.55	281	23.32	327	26.85	209	20.1	313	25.64	382	26.69	304	24.24	329	29.14	201	17.53	332	26.04	246	22.44	437	24.58	0.917114	0.102517	normal	1	0.0165548	normal	0.893837	0.0596246	normal	0.922595	0.144341	normal	0.945256
c53754.graph_c0	148	9.45	143	10.8	219	14.56	200	9.26	285	13.77	375	11.28	156	9.8	212	12.56	149	8.94	204	12.67	297	16.02	238	11.55	174	10.8	184	12.53	138	8.81	200	9.1	233	14.94	326	10.93	0.766962	-0.243454	normal	1	-0.097537	normal	0.187734	-0.415511	normal	0.687993	-0.338505	normal	0.935982
[truncated: 19,144 more rows]
[truncated: 15 more columns]

## Sheet: Table S2
Antioxidants	Gene ID	Gene name	Gene KEGG pathway	T07_Count (EI-30%)	T08_Count (EI-30%)	T09_Count (EI-30%)	T07_FPKM (EI-30%)	T08_FPKM (EI-30%)	T09_FPKM (EI-30%)	T11_Count (EF-30%)	T12_Count (EF-30%)	T20_Count (EF-30%)	T11_FPKM (EF-30%)	T12_FPKM (EF-30%)	T20_FPKM (EF-30%)	FDR (EI-30% vs. EF-30%)	log2FC (EI-30% vs. EF-30%)	regulated (EI-30% vs. EF-30%)	T04_Count (EF-15%)	T05_Count (EF-15%)	T19_Count (EF-15%)	T04_FPKM (EF-15%)	T05_FPKM (EF-15%)	T19_FPKM (EF-15%)	FDR (EF-15% vs. EF-30%)	log2FC (EF-15% vs. EF-30%)	regulated (EF-15% vs. EF-30%)	T16_Count (EF-60%)	T17_Count (EF-60%)	T21_Count (EF-60%)	T16_FPKM (EF-60%)	T17_FPKM (EF-60%)	T21_FPKM (EF-60%)	FDR (EF-60% vs. EF-30%)	log2FC (EF-60% vs. EF-30%)	regulated (EF-60% vs. EF-30%)	T01_count (EI-15%)	T02_count (EI-15%)	T03_count (EI-15%)	T01_FPKM (EI-15%)	T02_FPKM (EI-15%)	T03_FPKM (EI-15%)	FDR (EI-15% vs. EF-30%)	log2FC (EI-15% vs. EF-30%)	regulated (EI-15% vs. EF-30%)	T13_count (EI-60%)	T14_count (EI-60%)	T15_count (EI-60%)	T13_FPKM (EI-60%)
[truncated: 54 more rows]
[truncated: 12 more columns]

[truncated: 1 more sheets: Table S3]
